# Supplementary material for: Enhancement of mycobacterial pathogenesis by host interferon-γ
Source: Cell Mol Life Sci. 2024 Sep 2;81(1):380. doi: 10.1007/s00018-024-05425-7 (PMC11368887; doi:10.1007/s00018-024-05425-7)
Supplement: Supplementary file 1 — Supplementary Material 1 [file 18_2024_5425_MOESM1_ESM.xlsx]

## Sheet: Dataset 1
Protein Group IDs	Accession	Description	Coverage [%]	# PSMs	# Unique Peptides	MW [kDa]	calc. pI	Mascot Score	BSA (24h) S1	BSA (24h) S2	BSA (24h) S3	HI-IFNγ (24h) S1	HI-IFNγ (24h) S2	HI-IFNγ (24h) S3	IFNγ (24h) S1	IFNγ (24h) S2	IFNγ (24h) S3	BSA (72h) S1	BSA (72h) S2	BSA (72h) S3	HI-IFNγ (72h) S1	HI-IFNγ (72h) S2	HI-IFNγ (72h) S3	IFNγ (72h) S1	IFNγ (72h) S2	IFNγ (72h) S3
1	A0A0H3MBE7	Possible oxidoreductase OS=Mycobacterium bovis (strain BCG / Pasteur 1173P2) OX=410289 GN=BCG_3590 PE=4 SV=1	14	17	4	44.2	5.5	482	1.23453e+06	5.31241e+06	2.63476e+06	648188	455353	2.02625e+06	4.0613e+06	524173	3.14845e+06	7.77955e+06	4.72507e+06	9.16478e+06	1.69325e+06	1.85719e+06	3.25927e+06	3.78168e+06	4.47977e+06	908.737
2	A0A0H3M703	Uncharacterized protein OS=Mycobacterium bovis (strain BCG / Pasteur 1173P2) OX=410289 GN=BCG_2335c PE=4 SV=1	65	215	18	48.7	5.07	7929	3.25164e+07	6.32353e+07	2.7728e+07	2.88817e+07	4.29828e+07	3.88523e+07	2.27355e+07	1.25777e+07	2.16108e+07	4.00782e+07	2.41076e+07	3.50126e+07	1.32041e+07	1.78847e+07	3.39401e+07	6.14234e+07	5.75329e+07	2.50729e+07
3	A0A0H3MJE7	Putative ferredoxin-dependent glutamate synthase [NADPH] (Large subunit) gltB OS=Mycobacterium bovis (strain BCG / Pasteur 1173P2) OX=410289 GN=gltB PE=3 SV=1	52	612	55	165.8	5.95	20128	1.72394e+08	3.74389e+08	2.33536e+08	2.07817e+08	3.26291e+08	3.24485e+08	2.17671e+08	1.38196e+08	1.66415e+08	1.20345e+08	1.24775e+08	2.12186e+07	1.22442e+08	1.78208e+08	2.34806e+08	2.95443e+08	2.49155e+08	1.70023e+08
4	A0A0H3MD16	Uncharacterized protein OS=Mycobacterium bovis (strain BCG / Pasteur 1173P2) OX=410289 GN=BCG_2656 PE=4 SV=1	51	159	14	40.8	5.38	4143	2.42111e+07	2.01356e+07	1.87098e+07	2.92006e+07	3.18661e+07	2.83418e+07	3.15158e+07	3.31003e+07	2.88413e+07	2.46017e+07	3.14553e+07	2.99233e+07	3.09942e+07	2.63973e+07	3.01639e+07	3.44505e+07	3.92314e+07	2.98862e+07
5	A0A0H3M3R7	Probable lipase lipH OS=Mycobacterium bovis (strain BCG / Pasteur 1173P2) OX=410289 GN=lipH PE=4 SV=1	11	3	2	33.9	4.73	131	908.737	908.737	908.737	908.737	1.25275e+06	1.73947e+06	1.31602e+06	1.37169e+06	908.737	908.737	908.737	908.737	908.737	908.737	908.737	1.74162e+06	908.737	908.737
6	A1KG00	Glutamate-1-semialdehyde 2,1-aminomutase OS=Mycobacterium bovis (strain BCG / Pasteur 1173P2) OX=410289 GN=hemL PE=3 SV=1	77	525	19	47.5	6.35	20754	288455990	2.92379e+08	295661933	2.55885e+08	2.67733e+08	2.66593e+08	264336544	2.10182e+08	2.36077e+08	2.94733e+08	2.81211e+08	3.23017e+08	2.78195e+08	265759299	2.61058e+08	2.62359e+08	2.78507e+08	2.92591e+08
7	A0A0H3MAU9	HTH cro/C1-type domain-containing protein OS=Mycobacterium bovis (strain BCG / Pasteur 1173P2) OX=410289 GN=BCG_3912 PE=4 SV=1	52	109	5	14.7	8.75	3257	4.85883e+07	1.03811e+08	8.70785e+07	1.04152e+08	6.08655e+07	9.4336e+07	7.32085e+07	4.84537e+07	6.26934e+07	6.82394e+07	5.09463e+07	5.5348e+07	5.1849e+07	6.25089e+07	5.346e+07	5.86056e+07	6.39677e+07	6.41032e+07
8	A0A0G2Q9K8	Probable two component sensor kinase OS=Mycobacterium bovis (strain BCG / Pasteur 1173P2) OX=410289 GN=BCG_3247c PE=4 SV=1	9	15	4	54	5.88	211	2.84775e+06	3.43724e+06	2.33606e+06	2.64339e+06	7.43889e+06	2.52694e+06	908.737	2.41987e+06	908.737	908.737	908.737	6.45342e+06	1.23401e+06	1.04538e+06	2.76522e+06	2.90978e+06	8.87516e+06	2.31421e+06
9	A0A0H3M3J3	Probable periplasmic oligopeptide-binding lipoprotein oppA OS=Mycobacterium bovis (strain BCG / Pasteur 1173P2) OX=410289 GN=oppA PE=4 SV=1	22	20	7	63.4	7.06	685	908.737	1.99053e+06	908.737	2.31215e+06	908.737	908.737	908.737	908.737	908.737	4.6228e+06	2.22291e+06	908.737	908.737	908.737	908.737	908.737	908.737	908.737
10	A0A0H3MFN0	Possible aminotransferase OS=Mycobacterium bovis (strain BCG / Pasteur 1173P2) OX=410289 GN=BCG_3840c PE=4 SV=1	37	80	10	41.8	6.24	2909	1.06134e+07	2.86518e+07	1.49156e+07	1.20916e+07	1.73487e+07	1.54146e+07	1.16412e+07	5.72409e+06	8.60557e+06	9.47488e+06	2.2931e+06	1.1933e+07	908.737	3.25166e+06	8.45093e+06	2.20394e+07	2.0195e+07	7.60305e+06
11	A1KL99	Ribonuclease Z OS=Mycobacterium bovis (strain BCG / Pasteur 1173P2) OX=410289 GN=rnz PE=3 SV=1	34	54	4	29.5	5.81	1285	1.90233e+07	1.91232e+07	2.04317e+07	2.8079e+07	2.49366e+07	2.76603e+07	1.86767e+07	2.16112e+07	1.14235e+07	1.45682e+07	8.79478e+06	1.34146e+07	1.929e+07	1.77386e+07	1.7531e+07	1.36214e+07	1.30162e+07	2.13691e+07
12	A0A0H3M4K7	dITP/XTP pyrophosphatase OS=Mycobacterium bovis (strain BCG / Pasteur 1173P2) OX=410289 GN=BCG_1403 PE=3 SV=1	42	32	4	21	5.26	917	3.83237e+06	7.15819e+06	3.83496e+06	4.97333e+06	4.46042e+06	5.4263e+06	7.05966e+06	6.13175e+06	6.24385e+06	5.65053e+06	4.24687e+06	5.59687e+06	4.27347e+06	3.15808e+06	4.25731e+06	3.6586e+06	3.26438e+06	3.45919e+06
13	A0A0H3M8U8	Probable acyl-CoA dehydrogenase fadE23 OS=Mycobacterium bovis (strain BCG / Pasteur 1173P2) OX=410289 GN=fadE23 PE=3 SV=1	48	174	16	43.3	5.35	5856	4.7792e+07	6.39134e+07	5.88682e+07	7.10567e+07	6.30755e+07	7.23126e+07	5.48054e+07	5.72745e+07	5.67423e+07	5.41209e+07	3.97107e+07	5.40611e+07	4.23325e+07	4.92113e+07	5.41992e+07	5.69059e+07	8.78367e+07	6.27414e+07
14	A0A0H3MHR2	AB hydrolase-1 domain-containing protein OS=Mycobacterium bovis (strain BCG / Pasteur 1173P2) OX=410289 GN=BCG_3408 PE=4 SV=1	18	6	3	31.8	7.03	198	908.737	3.75968e+06	3.08321e+06	3.63656e+06	3.53609e+06	1.9093e+06	1.84505e+06	908.737	1.83046e+06	1.23457e+06	478095	1.67145e+06	908.737	908.737	908.737	342461	908.737	341272
15	A0A0H3M7R4	Probable membrane protein OS=Mycobacterium bovis (strain BCG / Pasteur 1173P2) OX=410289 GN=BCG_2111c PE=4 SV=1	16	59	3	26	6.09	2830	9.51375e+06	1.3675e+07	1.17263e+07	2.56893e+07	2.04243e+07	6.03454e+06	1.03604e+07	6.5164e+06	6.63137e+06	1.53039e+07	1.22973e+07	1.92827e+07	8.25882e+06	908.737	1.20399e+06	7.92692e+06	2.09396e+07	1.5191e+07
16	A0A0H3M3Q1	Possible conserved secreted protein OS=Mycobacterium bovis (strain BCG / Pasteur 1173P2) OX=410289 GN=BCG_0518 PE=4 SV=1	38	17	3	15.6	4.78	274	1.088e+07	7.56732e+06	7.09541e+06	6.7346e+06	1.13946e+07	8.46063e+06	7.52696e+06	1.15275e+07	1.01827e+07	4.34467e+06	1.07794e+07	9.6195e+06	1.43869e+07	1.36037e+07	1.37303e+07	1.06639e+07	9.83032e+06	1.34897e+07
17	A0A0H3M3T0	Probable uroporphyrin-III c-methyltransferase hemD OS=Mycobacterium bovis (strain BCG / Pasteur 1173P2) OX=410289 GN=hemD PE=3 SV=1	31	87	9	58.8	5.8	4609	1.32179e+07	1.10969e+07	7.422e+06	1.32312e+07	1.38943e+07	9.18111e+06	1.17028e+07	1.04043e+07	1.21038e+07	3.46164e+06	8.65736e+06	5.86877e+06	1.12459e+07	9.44335e+06	1.33441e+07	1.53337e+07	1.64569e+07	10699887
18	A0A0H3MA30	Probable phosphotriesterase php OS=Mycobacterium bovis (strain BCG / Pasteur 1173P2) OX=410289 GN=php PE=3 SV=1	25	54	5	35.9	5.6	1747	7.12259e+06	9.56467e+06	7.93811e+06	6.76794e+06	8.70628e+06	9.25949e+06	5.59767e+06	4.33235e+06	485616	1.00587e+07	9.2309e+06	1.46969e+07	8.97368e+06	6.74282e+06	6.46881e+06	5.25261e+06	4.1601e+06	7.77057e+06
19	A0A0H3MAI0	Uncharacterized protein OS=Mycobacterium bovis (strain BCG / Pasteur 1173P2) OX=410289 GN=BCG_3795 PE=4 SV=1	19	7	2	17.3	5.49	129	1.36902e+06	1.34185e+06	1.72111e+06	908.737	1.54701e+06	908.737	1.95542e+06	1.85517e+06	908.737	1.52156e+06	2.33827e+06	2.16383e+06	908.737	908.737	1.14375e+06	1.86584e+06	1.63011e+06	908.737
20	A0A0H3M2D7	CN hydrolase domain-containing protein OS=Mycobacterium bovis (strain BCG / Pasteur 1173P2) OX=410289 GN=BCG_0521c PE=3 SV=1	60	122	13	32.3	9.5	4755	2.59822e+07	8.29571e+07	5.26777e+07	5.0072e+07	5.12903e+07	6.88494e+07	4.72155e+07	2.24379e+07	3.06901e+07	2.54037e+07	1.94455e+07	7.73908e+06	1.5841e+07	4.30973e+07	3.59996e+07	7.55539e+07	5.38919e+07	3.21949e+07
21	A0A0H3MF45	Possible hemoglobine-related protein hmp OS=Mycobacterium bovis (strain BCG / Pasteur 1173P2) OX=410289 GN=hmp PE=4 SV=1	10	2	1	38.2	4.72	33	908.737	908.737	908.737	908.737	908.737	908.737	908.737	908.737	908.737	908.737	908.737	908.737	908.737	908.737	908.737	908.737	908.737	908.737
22	A0A0H3M3R5	50S ribosomal protein L25 OS=Mycobacterium bovis (strain BCG / Pasteur 1173P2) OX=410289 GN=rplY PE=3 SV=1	50	185	9	22.4	4.88	4717	250832576	3.16396e+08	3.55339e+08	3.65782e+08	2.83968e+08	273315228	2.87042e+08	224038514	3.15536e+08	320947822	3.19047e+08	2.27322e+08	2.51209e+08	3.0067e+08	2.13408e+08	282104393	3.69062e+08	2.85788e+08
23	A0A0H3M3D0	L-glutamate gamma-semialdehyde dehydrogenase OS=Mycobacterium bovis (strain BCG / Pasteur 1173P2) OX=410289 GN=rocA PE=4 SV=1	31	46	10	58.8	5.9	1146	5.46203e+06	1.00422e+07	6.96199e+06	4.41806e+06	5.21818e+06	5.47908e+06	6.89961e+06	3.58167e+06	5.57754e+06	3.23628e+07	1.8226e+07	3.9521e+07	3.50972e+06	2.76702e+06	2.77501e+06	1.22747e+06	3.02809e+06	908.737
24	A0A0H3M4F2	UvrABC system protein B OS=Mycobacterium bovis (strain BCG / Pasteur 1173P2) OX=410289 GN=uvrB PE=3 SV=1	3	1	1	78	5.17	43	908.737	908.737	908.737	908.737	908.737	908.737	908.737	908.737	908.737	908.737	908.737	908.737	908.737	908.737	908.737	908.737	908.737	908.737
25	A1KGK3	50S ribosomal protein L30 OS=Mycobacterium bovis (strain BCG / Pasteur 1173P2) OX=410289 GN=rpmD PE=3 SV=1	46	45	3	7.3	11.82	1203	8.77287e+07	9.44636e+07	9.74232e+07	8.98584e+07	6.92542e+07	7.72901e+07	9.36045e+07	8.9453e+07	6.03459e+07	1.37426e+08	1.32105e+08	1.1629e+08	9.53811e+07	6.79732e+07	4.60295e+07	8.00345e+07	8.39314e+07	9.87841e+07
26	A0A0H3M936	dTDP-4-dehydrorhamnose reductase OS=Mycobacterium bovis (strain BCG / Pasteur 1173P2) OX=410289 GN=rmld PE=3 SV=1	34	34	5	32	6.89	747	2.01205e+06	2.97437e+06	1.91342e+06	2.49233e+06	2.63676e+06	3.60366e+06	2.92024e+06	908.737	1.67868e+06	908.737	908.737	967475	1.353e+06	1.54451e+06	2.29973e+06	2.68898e+06	5.96225e+06	2.35377e+06
27	A0A0H3M6S0	Possible short-chain dehydrogenase EphD OS=Mycobacterium bovis (strain BCG / Pasteur 1173P2) OX=410289 GN=ephD PE=4 SV=1	34	38	9	64	8.56	714	2.51911e+06	6.22214e+06	2.32321e+06	3675827	5.02551e+06	3.19995e+06	360127	1.52402e+06	352438	3.5462e+06	908.737	3.27652e+06	908.737	280523	2.22172e+06	2.38895e+06	9.66376e+06	2.69547e+06
28	A0A0H3M8H2	Ribonuclease VapC OS=Mycobacterium bovis (strain BCG / Pasteur 1173P2) OX=410289 GN=vapC PE=3 SV=1	32	51	2	14.5	4.86	1947	2.20952e+06	1.7642e+06	3.67358e+06	1057094	2.0559e+06	2.93757e+06	1.13696e+06	603001	1.7016e+06	3.04602e+06	2.23805e+06	1.59571e+06	6.27189e+06	1.9212e+06	767230	2.26127e+06	671694	1.31318e+06
29	A0A0H3MD01	Uncharacterized protein OS=Mycobacterium bovis (strain BCG / Pasteur 1173P2) OX=410289 GN=BCG_1523 PE=3 SV=1	29	58	7	42.5	5.27	1863	1.88895e+07	1.22391e+07	9.39158e+06	1.17012e+07	1.55761e+07	1.42465e+07	1.29614e+07	1.0788e+07	1.45636e+07	7.6994e+06	9.20203e+06	1.29115e+07	1.21179e+07	1.0711e+07	1.48192e+07	1.58632e+07	2.24216e+07	1.29199e+07
30	A0A0H3M7T2	Uncharacterized protein OS=Mycobacterium bovis (strain BCG / Pasteur 1173P2) OX=410289 GN=BCG_2131 PE=4 SV=1	86	257	11	22.8	5.17	9027	8.42168e+07	9.81137e+07	7.01722e+07	7.14699e+07	8.50652e+07	8.68816e+07	7.85033e+07	8.58267e+07	8.11838e+07	6.07375e+07	7.93819e+07	4.95849e+07	9.45389e+07	8.58579e+07	1.30903e+08	8.90473e+07	8.90167e+07	7.0755e+07
31	A0A0H3M7K5	Uncharacterized protein OS=Mycobacterium bovis (strain BCG / Pasteur 1173P2) OX=410289 GN=BCG_0277 PE=4 SV=1	31	8	2	9.1	7.53	182	908.737	2.70422e+06	908.737	908.737	1.09156e+06	1.2078e+06	908.737	908.737	908.737	1.67673e+06	1.27527e+06	908.737	908.737	908.737	908.737	908.737	908.737	846444
32	A0A0H3M5J7	UDP-N-acetylmuramoyl-L-alanyl-D-glutamate--2,6-diaminopimelate ligase OS=Mycobacterium bovis (strain BCG / Pasteur 1173P2) OX=410289 GN=murE PE=3 SV=1	21	15	6	55.3	6.77	320	2.20876e+06	844636	88095.1	1.44822e+06	6.13101e+06	1.92396e+06	908.737	908.737	144083	908.737	908.737	6.41506e+06	92895.2	617539	4.50726e+06	4.96296e+06	6.01158e+06	205989
33	A1KIL2	Probable cell division protein WhiA OS=Mycobacterium bovis (strain BCG / Pasteur 1173P2) OX=410289 GN=whiA PE=3 SV=1	27	34	6	34.9	9.95	850	1.0346e+07	5.92429e+06	1.07813e+07	1.63438e+07	1.96534e+07	1.20691e+07	1.09734e+07	1.37049e+07	8.7116e+06	1.05051e+07	8.88245e+06	1.57702e+07	1.20761e+07	1.03305e+07	1.17636e+07	1.63789e+07	1.17972e+07	9.71492e+06
34	A1KL64	Heat-inducible transcription repressor HrcA OS=Mycobacterium bovis (strain BCG / Pasteur 1173P2) OX=410289 GN=hrcA PE=3 SV=1	11	4	2	36.4	5.34	97	908.737	908.737	45670.6	908.737	39716.7	71673.9	908.737	908.737	67171	908.737	68633.5	107447	56452.6	908.737	68953.2	908.737	133869	908.737
35	A0A0H3M7C3	Uncharacterized protein OS=Mycobacterium bovis (strain BCG / Pasteur 1173P2) OX=410289 GN=BCG_1983c PE=4 SV=1	58	152	7	20.8	4.78	7368	9.58253e+07	4.9208e+07	6.22241e+07	59430024	6.10752e+07	5.57047e+07	7.5856e+07	7.40601e+07	6.94228e+07	4.23609e+07	4.14146e+07	4.68559e+07	6.32831e+07	8.98995e+07	7.48663e+07	6.30172e+07	6.77623e+07	7.66852e+07
36	A0A0H3MAH9	Uncharacterized protein OS=Mycobacterium bovis (strain BCG / Pasteur 1173P2) OX=410289 GN=BCG_1599 PE=4 SV=1	13	9	1	15.3	6.8	697	908.737	908.737	908.737	908.737	908.737	908.737	908.737	908.737	908.737	908.737	908.737	908.737	908.737	908.737	908.737	908.737	908.737	908.737
37	A1KIB6	1,4-alpha-glucan branching enzyme GlgB OS=Mycobacterium bovis (strain BCG / Pasteur 1173P2) OX=410289 GN=glgB PE=3 SV=1	70	384	31	81.6	5.78	12529	6.94693e+07	4.75099e+07	6.51891e+07	6.44564e+07	6.81342e+07	7.94638e+07	7.22199e+07	6.93703e+07	6.66463e+07	8.35753e+07	8.14316e+07	1.04014e+08	8.84314e+07	8.06686e+07	1.02592e+08	7.14574e+07	8.51855e+07	7.47448e+07
38	A0A0H3ME16	BFN domain-containing protein OS=Mycobacterium bovis (strain BCG / Pasteur 1173P2) OX=410289 GN=BCG_1864 PE=4 SV=1	40	143	6	18.1	4.58	5003	3.81e+07	3.22116e+07	3.47901e+07	3.35358e+07	3.79762e+07	3.77358e+07	4.1936e+07	4.47366e+07	4.7123e+07	3.47138e+07	3.63477e+07	5.14563e+07	4.62864e+07	52765698	4.09752e+07	3.00829e+07	3.76285e+07	4.29652e+07
39	A0A0H3MGP1	Probable transcriptional regulatory protein (Probably tetR-family) OS=Mycobacterium bovis (strain BCG / Pasteur 1173P2) OX=410289 GN=BCG_2933c PE=4 SV=1	16	1	1	21.2	5.64	55	908.737	908.737	908.737	908.737	908.737	908.737	908.737	908.737	908.737	908.737	908.737	908.737	908.737	908.737	908.737	908.737	908.737	908.737
40	A0A0H3M4I7	Tyrosine--tRNA ligase OS=Mycobacterium bovis (strain BCG / Pasteur 1173P2) OX=410289 GN=tyrS PE=3 SV=1	42	61	8	46.3	6.48	2068	2.00099e+06	8.51988e+06	4.16188e+06	5.59358e+06	6.37331e+06	6.68284e+06	4.05718e+06	3.97984e+06	3.78098e+06	3.66671e+06	2.49197e+06	4.84583e+06	936709	3.09622e+06	4.56829e+06	3.60136e+06	7.25643e+06	3.62292e+06
41	A1KN60	Probable DNA ligase OS=Mycobacterium bovis (strain BCG / Pasteur 1173P2) OX=410289 GN=lig PE=3 SV=1	4	2	1	53.7	9.14	38	908.737	908.737	908.737	908.737	908.737	908.737	908.737	908.737	908.737	908.737	908.737	908.737	908.737	908.737	908.737	908.737	908.737	908.737
42	A0A0H3M2T8	Possible conserved membrane protein mmpS5 OS=Mycobacterium bovis (strain BCG / Pasteur 1173P2) OX=410289 GN=mmpS5 PE=3 SV=1	15	1	1	15.2	5.05	25	1.34136e+06	908.737	1.23807e+06	908.737	1.63543e+06	908.737	908.737	2.77751e+06	908.737	908.737	908.737	908.737	908.737	908.737	908.737	908.737	908.737	908.737
43	A1KIK4	Riboflavin biosynthesis protein RibBA OS=Mycobacterium bovis (strain BCG / Pasteur 1173P2) OX=410289 GN=ribBA PE=3 SV=1	11	21	4	46	5.78	622	1.59837e+06	2.1276e+06	2.24319e+06	2.53166e+06	2.34145e+06	1.54117e+06	1.94439e+06	1.54106e+06	1.63899e+06	1.19026e+06	741944	1.3362e+06	1.46384e+06	1.8158e+06	1.56168e+06	1.89517e+06	3.09943e+06	1.47401e+06
44	A0A0H3MFJ5	Valine--tRNA ligase OS=Mycobacterium bovis (strain BCG / Pasteur 1173P2) OX=410289 GN=valS PE=3 SV=1	9	35	6	97.8	5.3	1423	908.737	1.14887e+06	573112	3.53606e+06	3.09864e+06	2.44897e+06	450013	1.17458e+06	315117	919519	908.737	790210	908.737	908.737	539679	1.10457e+06	3.52508e+06	611872
45	A0A0H3M9B4	Probable fatty-acid-CoA ligase fadD19 OS=Mycobacterium bovis (strain BCG / Pasteur 1173P2) OX=410289 GN=fadD19 PE=4 SV=1	10	19	3	59.7	5.67	334	1.59982e+06	1.91391e+06	835694	1.43481e+06	1.84115e+06	2.16245e+06	1.71755e+06	1.32108e+06	1.82027e+06	1.35114e+06	714832	2.52806e+06	992231	1.19574e+06	1.47705e+06	1.43672e+06	2.80858e+06	1.32524e+06
46	A0A0H3MA76	Putative integration host factor mihF OS=Mycobacterium bovis (strain BCG / Pasteur 1173P2) OX=410289 GN=mihF PE=4 SV=1	42	777	25	20.8	10.33	24667	6975264272	8688360640	7754445186	8173386783	8295185614	8206637031	7275079071	6928054332	6419645474	7581539074	7368241003	6030307018	5949800086	7237032415	4809517199	6685381278	6412764011	5953551511
47	A0A0H3MEW8	Cytochrome bc1 complex Rieske iron-sulfur subunit OS=Mycobacterium bovis (strain BCG / Pasteur 1173P2) OX=410289 GN=qcrA PE=4 SV=1	41	78	10	46.9	6.15	2107	46337113	5.46892e+07	7.31935e+07	8.85174e+07	8.32683e+07	6.94996e+07	7.84584e+07	6.48777e+07	6.02749e+07	9.27068e+07	6.7752e+07	6.89151e+07	6.64694e+07	7.17003e+07	6.8386e+07	6.3255e+07	112535368	8.14441e+07
48	A1KGW3	Putative S-adenosyl-L-methionine-dependent methyltransferase BCG_0883 OS=Mycobacterium bovis (strain BCG / Pasteur 1173P2) OX=410289 GN=BCG_0883 PE=3 SV=1	70	165	13	33.4	4.61	5013	4.10884e+07	4.63095e+07	1.78777e+08	3.4013e+07	4.21043e+07	4.88483e+07	1.49239e+07	3.47248e+07	3.89061e+07	2.091e+07	1.51086e+07	2.32857e+07	3.51577e+07	3.14417e+07	6.28898e+07	4.76603e+07	4.75619e+07	3.57053e+07
49	A1KMT4	Phthiocerol/phthiodiolone dimycocerosyl transferase OS=Mycobacterium bovis (strain BCG / Pasteur 1173P2) OX=410289 GN=papA5 PE=3 SV=1	11	3	2	45.4	4.94	48	908.737	908.737	908.737	316671	1.10057e+06	908.737	482355	464611	908.737	612846	908.737	908.737	908.737	908.737	553094	908.737	1.01494e+06	908.737
50	A0A0H3MCD4	Uncharacterized protein OS=Mycobacterium bovis (strain BCG / Pasteur 1173P2) OX=410289 GN=BCG_1301 PE=4 SV=1	60	62	4	9.9	6.57	2513	1.27515e+07	1.12756e+07	1.24516e+07	1.02214e+07	1.00661e+07	5.24833e+06	7.92348e+06	5.92078e+06	8.13471e+06	1.20347e+07	1.19901e+07	9.81834e+06	5.44572e+06	7.95557e+06	5.65899e+06	7.95295e+06	4.69187e+06	5.35338e+06
52	A0A0H3MA26	UDP-N-acetylglucosamine 1-carboxyvinyltransferase OS=Mycobacterium bovis (strain BCG / Pasteur 1173P2) OX=410289 GN=murA PE=3 SV=1	31	48	8	44	5.54	1207	5.61612e+06	5.40804e+06	6.59974e+06	5.36555e+06	9.25068e+06	8.66838e+06	3.50004e+06	3.86796e+06	6.86574e+06	1.60738e+06	2.62017e+06	3.12906e+06	3.59293e+06	4.64929e+06	7.51882e+06	1.01918e+07	9.01054e+06	5.1953e+06
53	A0A0H3MCL7	Alpha-1,4-glucan:maltose-1-phosphate maltosyltransferase OS=Mycobacterium bovis (strain BCG / Pasteur 1173P2) OX=410289 GN=glgE PE=3 SV=1	10	21	5	78.6	5.66	601	908.737	3.59551e+06	2.20082e+06	1.68773e+06	878675	1.27181e+06	175126	908.737	529787	2.27597e+06	908.737	235057	908.737	908.737	908.737	856755	1.26558e+06	908.737
54	A0A0H3M7Y5	ACT domain-containing protein OS=Mycobacterium bovis (strain BCG / Pasteur 1173P2) OX=410289 GN=BCG_3035 PE=4 SV=1	11	20	2	23	5.26	421	375994	365580	527242	548456	485912	444507	469981	208748	407645	683524	394228	658576	233014	331144	205182	560899	625850	539416
55	A0A0H3M9Z2	Uncharacterized protein OS=Mycobacterium bovis (strain BCG / Pasteur 1173P2) OX=410289 GN=BCG_0218c PE=3 SV=1	11	16	2	26.3	5.39	463	875099	1.06998e+06	922798	834298	432915	1.14936e+06	836347	1.04807e+06	1.02466e+06	908.737	908.737	644113	920922	933662	1.02282e+06	704916	812708	1.18262e+06
56	A0A0H3M6B9	DNA-directed DNA polymerase OS=Mycobacterium bovis (strain BCG / Pasteur 1173P2) OX=410289 GN=dnaE1 PE=4 SV=1	4	4	4	129.2	5.81	90	908.737	908.737	908.737	908.737	908.737	908.737	908.737	908.737	908.737	908.737	908.737	908.737	908.737	908.737	908.737	908.737	2.09019e+06	908.737
57	A0A0H3M5A9	DUF402 domain-containing protein OS=Mycobacterium bovis (strain BCG / Pasteur 1173P2) OX=410289 GN=BCG_1670c PE=4 SV=1	84	38	8	16.6	5.91	1272	6.19788e+06	1.17234e+07	8.66471e+06	4.13332e+06	4.03079e+06	8.31866e+06	8.59574e+06	5.77787e+06	6.61908e+06	8.77107e+06	7.42505e+06	1.44287e+07	6.16642e+06	5.42868e+06	7.52687e+06	7.77132e+06	1.24096e+07	3.23826e+06
58	A0A0H3MFC5	Isoprenyl transferase OS=Mycobacterium bovis (strain BCG / Pasteur 1173P2) OX=410289 GN=BCG_2375c PE=3 SV=1	9	17	2	33.8	9.23	387	908.737	3.68292e+06	2.68153e+06	2.47227e+06	2.89683e+06	3.0198e+06	3.11629e+06	875645	908.737	1.14995e+06	908.737	908.737	908.737	847979	908.737	908.737	1.79603e+06	926539
59	A0A0H3MH40	Uncharacterized protein OS=Mycobacterium bovis (strain BCG / Pasteur 1173P2) OX=410289 GN=BCG_3124c PE=4 SV=1	40	77	7	30.5	5.39	2005	2.76407e+07	1.28773e+07	7.66235e+06	2.1563e+07	3.48239e+07	2.40226e+07	9.85757e+06	1.22771e+07	1.37306e+07	2.39555e+07	1.58783e+07	4.41627e+07	8.25073e+06	1.18459e+07	2.01281e+07	2.45228e+07	3.61249e+07	1.66569e+07
60	A0A0H3M848	Probable zinc-type alcohol dehydrogenase adhD OS=Mycobacterium bovis (strain BCG / Pasteur 1173P2) OX=410289 GN=adhD PE=3 SV=1	52	115	10	38.3	5.21	3346	1.28395e+07	9.66541e+06	8.35185e+06	9444828	1.14314e+07	1.05336e+07	9.44333e+06	1.12491e+07	1.13184e+07	8.34339e+06	1.12145e+07	8.02289e+06	1.42111e+07	1.48006e+07	1.38627e+07	1.02707e+07	8.30532e+06	1.12317e+07
61	A0A0H3M9Z4	Uncharacterized protein OS=Mycobacterium bovis (strain BCG / Pasteur 1173P2) OX=410289 GN=BCG_1335c PE=4 SV=1	65	11	5	16.4	7.12	243	3.44024e+06	908.737	2.28845e+06	8.65581e+06	5.2104e+06	2.06514e+06	908.737	1.98793e+06	4.79328e+06	1.62735e+06	908.737	908.737	1.25841e+06	1.51294e+06	4.97568e+06	1.95462e+06	5.85348e+06	2.23105e+06
62	A0A0H3MAR7	Two component sensory transduction transcriptional regulatory protein mtrA OS=Mycobacterium bovis (strain BCG / Pasteur 1173P2) OX=410289 GN=mtrA PE=4 SV=1	86	204	14	25.3	5.55	5721	8.69219e+07	8.92502e+07	7.77198e+07	9.49866e+07	1.31615e+08	101547939	8.42875e+07	7.94916e+07	7.57101e+07	8.61201e+07	5.50946e+07	134129935	4.01859e+07	9.03649e+07	8.70025e+07	1.11565e+08	1.69087e+08	9.14743e+07
63	A0A0H3M982	Uncharacterized protein OS=Mycobacterium bovis (strain BCG / Pasteur 1173P2) OX=410289 GN=BCG_3547c PE=4 SV=1	10	1	1	23	4.6	26	908.737	908.737	908.737	908.737	908.737	908.737	908.737	908.737	908.737	908.737	908.737	908.737	908.737	908.737	908.737	908.737	908.737	908.737
64	A0A0H3M977	Succinate dehydrogenase flavoprotein subunit OS=Mycobacterium bovis (strain BCG / Pasteur 1173P2) OX=410289 GN=sdhA PE=3 SV=1	61	546	32	64.8	6.06	17598	3.37057e+08	3.00548e+08	3.46911e+08	3.68392e+08	3.26575e+08	2.92638e+08	3.63842e+08	3.75994e+08	299248527	4.10037e+08	3.22691e+08	3.97137e+08	3.60207e+08	3.19801e+08	3.7304e+08	3.02542e+08	2.98843e+08	3.47391e+08
65	A0A0H3M5S2	Probable transcriptional regulatory protein OS=Mycobacterium bovis (strain BCG / Pasteur 1173P2) OX=410289 GN=BCG_1394 PE=4 SV=1	38	33	4	24	5.5	773	940515	1.07754e+07	9.65903e+06	9.19597e+06	8.60128e+06	9.92107e+06	6.18978e+06	2.64482e+06	899139	3.25299e+06	2.31501e+06	2.54712e+06	769404	3.2397e+06	2.30425e+06	3.64323e+06	2.41321e+06	1.56788e+06
66	A0A0H3M3E8	Citrate synthase OS=Mycobacterium bovis (strain BCG / Pasteur 1173P2) OX=410289 GN=gltA2 PE=3 SV=1	80	666	32	47.9	5.62	23557	738738139	9.27814e+08	8.77962e+08	1043188229	1049631206	9.82436e+08	1057285884	9.80337e+08	7.39259e+08	1052225198	9.65588e+08	1085517490	882252488	7.99625e+08	8.8314e+08	958118130	7.18693e+08	7.93483e+08
67	A0A0H3M8J8	Methoxy mycolic acid synthase 1 mmaA1 OS=Mycobacterium bovis (strain BCG / Pasteur 1173P2) OX=410289 GN=mmaA1 PE=3 SV=1	33	28	5	33.1	5.06	968	1.48908e+06	1.77647e+06	908.737	2.0876e+06	2.87325e+06	1.95007e+06	2.51103e+06	168731	565015	908.737	1.42692e+06	258768	908.737	908.737	698605	2.44475e+06	3.5064e+06	2.96928e+06
68	A0A0H3MJF3	EspA_EspE domain-containing protein OS=Mycobacterium bovis (strain BCG / Pasteur 1173P2) OX=410289 GN=BCG_3927 PE=4 SV=1	13	20	3	43.5	4.89	631	908.737	3.49571e+06	4.85913e+06	908.737	2.24433e+06	3.3161e+06	908.737	908.737	908.737	908.737	1.08017e+07	4.44183e+06	908.737	908.737	908.737	4.11989e+06	908.737	3.0673e+06
69	A0A0H3MBD0	Phosphoserine aminotransferase OS=Mycobacterium bovis (strain BCG / Pasteur 1173P2) OX=410289 GN=serC PE=3 SV=1	81	636	22	40.2	4.94	28475	8.47848e+08	7.05187e+08	7.68257e+08	7.37446e+08	7.50872e+08	7.68576e+08	7.17631e+08	856768159	8.03699e+08	9.54775e+08	8.38129e+08	9.04595e+08	8.23614e+08	8.14525e+08	9.43065e+08	8.58332e+08	7.62448e+08	8.60744e+08
70	A0A0H3MC31	Possible acyl-[acyl-carrier protein] desaturase desA2 OS=Mycobacterium bovis (strain BCG / Pasteur 1173P2) OX=410289 GN=desA2 PE=3 SV=1	97	559	27	31.3	4.96	16588	4.2104e+08	3.83399e+08	3.5032e+08	3.20318e+08	4.34651e+08	3.87763e+08	4.36697e+08	4.01129e+08	5.3372e+08	2.98286e+08	2.92406e+08	2.89721e+08	456492293	4.71335e+08	6.83649e+08	5.96249e+08	6.94109e+08	5.85628e+08
71	A0A0H3M4X4	Probable reductase OS=Mycobacterium bovis (strain BCG / Pasteur 1173P2) OX=410289 GN=BCG_1905c PE=4 SV=1	80	505	28	43.6	5.14	18707	8.7929e+08	7.97705e+08	7.86955e+08	8.09009e+08	783010930	8.36878e+08	8.21878e+08	7.41464e+08	8.35754e+08	7.28665e+08	546292185	7.46791e+08	7.519e+08	7.57633e+08	1114596948	9.27171e+08	8.82038e+08	8.31329e+08
72	A1KHB5	50S ribosomal protein L32 OS=Mycobacterium bovis (strain BCG / Pasteur 1173P2) OX=410289 GN=rpmF PE=3 SV=1	51	57	4	6.5	12.19	1596	8.33504e+07	8.46311e+07	8.0231e+07	9.33833e+07	6.66316e+07	7.06961e+07	6.57769e+07	5.99446e+07	5.22438e+07	6.01697e+07	7.72216e+07	7.7789e+07	6.49626e+07	4.49249e+07	3.41636e+07	4.16101e+07	8.23453e+07	7.2861e+07
73	A0A0H3M7U0	Phenolpthiocerol synthesis type-I polyketide synthase ppsA OS=Mycobacterium bovis (strain BCG / Pasteur 1173P2) OX=410289 GN=ppsA PE=1 SV=1	13	36	12	198.7	5.34	926	3.2951e+06	1.85594e+06	1.33492e+06	3.31912e+06	8.35238e+06	3.90865e+06	1.13524e+06	908.737	908.737	1.33851e+06	3.87572e+06	1.46921e+06	908.737	908.737	908.737	3.41641e+06	1.66416e+07	1.2187e+06
74	A0A0H3M7V8	Antigen 84 OS=Mycobacterium bovis (strain BCG / Pasteur 1173P2) OX=410289 GN=wag31 PE=3 SV=1	96	1010	36	28.3	4.89	36419	4764368554	4706933991	4434796742	4349488266	4615361934	4499256906	4084382278	4227286894	4042076731	5438973926	5426755352	6307805616	4718456869	4154217543	4354407103	3320364157	3964895643	3893305515
75	A0A0H3MF18	Uncharacterized protein OS=Mycobacterium bovis (strain BCG / Pasteur 1173P2) OX=410289 GN=BCG_3611 PE=3 SV=1	54	48	7	17.4	9.5	1291	5.24024e+06	1.38586e+07	1.44195e+07	1.27171e+07	1.83205e+07	1.26627e+07	1.48631e+07	1.06698e+07	9.37647e+06	1.63184e+07	1.36739e+07	1.47072e+07	4.08596e+06	4.58317e+06	5.84591e+06	8.8138e+06	1.90166e+07	6.96285e+06
76	A0A0H3M906	Uncharacterized protein OS=Mycobacterium bovis (strain BCG / Pasteur 1173P2) OX=410289 GN=BCG_3258 PE=4 SV=1	7	3	1	34.9	7.4	35	908.737	908.737	908.737	908.737	908.737	908.737	908.737	908.737	908.737	908.737	908.737	908.737	908.737	908.737	908.737	908.737	908.737	908.737
77	A0A0H3M6N6	Uncharacterized protein OS=Mycobacterium bovis (strain BCG / Pasteur 1173P2) OX=410289 GN=BCG_2579c PE=3 SV=1	40	42	3	13.9	5.69	1516	4.6984e+07	4.10314e+07	3.79384e+07	3.70912e+07	3.66662e+07	3.55613e+07	4.0785e+07	4.19992e+07	4.11249e+07	4.1814e+07	3.53962e+07	4.37379e+07	4.08738e+07	4.06549e+07	3.23791e+07	3.53634e+07	2.81753e+07	4.49206e+07
78	A0A0H3M5R1	Methylated-DNA--protein-cysteine methyltransferase OS=Mycobacterium bovis (strain BCG / Pasteur 1173P2) OX=410289 GN=ogt PE=3 SV=1	7	10	1	17.8	6.38	148	3.08571e+06	2.66761e+06	2.24178e+06	1.73433e+06	2.28354e+06	2.51719e+06	2.25652e+06	2.16185e+06	2.92994e+06	1.2748e+06	908.737	1.59557e+06	1.97391e+06	2.29632e+06	1.67267e+06	1.78078e+06	2.61512e+06	2.11899e+06
79	A1KMN3	Elongation factor Ts OS=Mycobacterium bovis (strain BCG / Pasteur 1173P2) OX=410289 GN=tsf PE=3 SV=1	91	487	27	28.8	5.39	16412	4.72938e+08	5.8741e+08	6.396e+08	6.65758e+08	6.0506e+08	5.80379e+08	6.70439e+08	7.04783e+08	5.72486e+08	5.71575e+08	5.36294e+08	5.367e+08	6.02731e+08	5.97919e+08	5.09759e+08	6.08988e+08	5.79277e+08	5.79761e+08
80	A0A0H3MBG8	Uncharacterized protein OS=Mycobacterium bovis (strain BCG / Pasteur 1173P2) OX=410289 GN=BCG_1982c PE=4 SV=1	52	73	4	13.6	5.52	4996	21728767	2.19267e+07	2.26152e+07	17402009	1.3199e+07	1.79737e+07	1.3616e+07	3.12009e+07	1.63462e+07	1.55482e+07	1.61402e+07	1.51139e+07	1.61055e+07	1.82864e+07	1.39104e+07	2.09871e+07	1.60237e+07	3.09022e+07
81	A1KJE8	Putative succinate-semialdehyde dehydrogenase [NADP(+)] 2 OS=Mycobacterium bovis (strain BCG / Pasteur 1173P2) OX=410289 GN=gabD2 PE=3 SV=1	42	108	14	55.3	7.85	2795	7.44779e+06	2.10102e+07	1.5128e+07	4.38517e+07	3.57919e+07	1.51845e+07	1.10574e+07	9.07045e+06	1.35382e+07	1.91353e+07	8.42433e+06	2.61419e+07	3.05971e+06	2.62492e+06	7.40037e+06	1.46433e+07	3.01849e+07	1.06599e+07
82	A1KHG1	Enolase OS=Mycobacterium bovis (strain BCG / Pasteur 1173P2) OX=410289 GN=eno PE=3 SV=1	75	665	31	44.8	4.63	27006	9.11303e+08	1011863639	9.56059e+08	9.57555e+08	1007470788	1034911248	9.42675e+08	9.43345e+08	1030117818	9.80255e+08	8.21187e+08	1105903687	9.68467e+08	9.39763e+08	9.14518e+08	9.71183e+08	8.9281e+08	1005202563
83	A0A0H3MDY4	Uncharacterized protein OS=Mycobacterium bovis (strain BCG / Pasteur 1173P2) OX=410289 GN=BCG_1826 PE=3 SV=1	64	304	18	32.4	5.05	10094	7.71581e+07	7.5314e+07	1.05201e+08	1.10936e+08	1.04099e+08	1.14149e+08	8.14499e+07	9.53194e+07	8.53088e+07	6.14493e+07	3.1521e+07	6.96352e+07	6.93903e+07	7.52292e+07	8.7415e+07	9.90198e+07	1.1331e+08	1.03237e+08
84	A0A0H3M3R1	Two component sensory transduction protein regX3 (Probably luxR-family) OS=Mycobacterium bovis (strain BCG / Pasteur 1173P2) OX=410289 GN=regX3 PE=4 SV=1	82	221	16	24.9	4.98	7173	1.37397e+08	1.43833e+08	1.42048e+08	1.54444e+08	1.59228e+08	1.67812e+08	1.65544e+08	1.5827e+08	1.63251e+08	1.01555e+08	1.10944e+08	7.8177e+07	1.33172e+08	1.35763e+08	1.35689e+08	1.25042e+08	1.14606e+08	1.38598e+08
85	A0A0H3M4E7	Probable oxidoreductase [first part] OS=Mycobacterium bovis (strain BCG / Pasteur 1173P2) OX=410289 GN=BCG_1318 PE=4 SV=1	3	1	1	30.5	5.67	22	908.737	908.737	908.737	908.737	908.737	908.737	908.737	908.737	908.737	908.737	908.737	908.737	908.737	908.737	908.737	908.737	908.737	908.737
86	A0A0H3M8J7	PE family protein OS=Mycobacterium bovis (strain BCG / Pasteur 1173P2) OX=410289 GN=PE29 PE=4 SV=1	21	21	2	9.7	4.51	914	2.88815e+06	628426	846472	1.2015e+06	532526	748213	2.09128e+06	1.30221e+06	2.01674e+06	505518	398045	418333	1.01257e+06	2.14898e+06	842876	1.00275e+06	1.09068e+06	1.96736e+06
88	A0A0H3MDU7	Uncharacterized protein OS=Mycobacterium bovis (strain BCG / Pasteur 1173P2) OX=410289 GN=BCG_3059 PE=4 SV=1	13	13	3	37.3	6.73	276	908.737	1.80237e+06	4.02128e+06	5.55829e+06	2.22511e+06	2.83636e+06	895018	722435	908.737	3.51839e+06	908.737	1.41562e+06	908.737	1.84229e+06	908.737	799831	3.75035e+06	908.737
89	A0A0H3MBJ7	ABM domain-containing protein OS=Mycobacterium bovis (strain BCG / Pasteur 1173P2) OX=410289 GN=TB11.2 PE=4 SV=1	95	326	9	11.2	6.37	11045	6.53649e+08	7.69062e+08	7.19039e+08	8.56045e+08	6.79509e+08	7.11624e+08	7.7791e+08	6.7666e+08	6.82177e+08	6.61939e+08	5.97792e+08	6.05043e+08	6.66935e+08	7.29105e+08	7.87096e+08	8.03262e+08	6.24763e+08	6.87188e+08
90	A0A0H3M3L6	Probable conserved transmembrane protein OS=Mycobacterium bovis (strain BCG / Pasteur 1173P2) OX=410289 GN=BCG_1008 PE=4 SV=1	3	12	1	30.2	6.77	122	908.737	7.81041e+06	1.01397e+07	8.36053e+06	6.57161e+06	6.73516e+06	5.87112e+06	3.36321e+06	3.5918e+06	1.13456e+07	8.37237e+06	7.78239e+06	908.737	908.737	2.06782e+06	908.737	8.01455e+06	5.04823e+06
91	A0A0H3MFW7	Uncharacterized protein OS=Mycobacterium bovis (strain BCG / Pasteur 1173P2) OX=410289 GN=BCG_3930 PE=4 SV=1	50	244	7	19.9	4.08	10986	1.41869e+08	6.93964e+07	9.01688e+07	7.54687e+07	6.88094e+07	9.07581e+07	9.56927e+07	7.57067e+07	9.98043e+07	7.89445e+07	9.00975e+07	8.19421e+07	1.23285e+08	1.25251e+08	1.3715e+08	9.44984e+07	1.13034e+08	1.08527e+08
92	A0A0H3MBI8	Probable transcriptional regulatory protein OS=Mycobacterium bovis (strain BCG / Pasteur 1173P2) OX=410289 GN=BCG_2006c PE=4 SV=1	90	165	10	12.5	5.21	7131	3.88409e+07	3.91846e+07	3.72248e+07	36279711	3.59905e+07	3.67658e+07	3.60181e+07	3.33827e+07	3.84152e+07	4.15573e+07	3.05577e+07	3.21755e+07	3.49466e+07	3.55175e+07	2.45204e+07	3.55657e+07	3.01234e+07	3.08036e+07
93	A0A0H3MDX3	Uncharacterized protein OS=Mycobacterium bovis (strain BCG / Pasteur 1173P2) OX=410289 GN=BCG_1811c PE=4 SV=1	81	87	9	15.8	5.43	2428	4.70388e+07	3.98187e+07	4.60403e+07	4.19756e+07	5.20785e+07	5.14062e+07	4.47084e+07	4.16183e+07	4.1848e+07	2.6685e+07	2.31955e+07	2.46691e+07	4.66045e+07	4.92913e+07	5.27988e+07	5.04345e+07	3.95474e+07	5.32399e+07
94	A0A0H3M717	Possible oxidoreductase OS=Mycobacterium bovis (strain BCG / Pasteur 1173P2) OX=410289 GN=BCG_1891c PE=4 SV=1	80	185	15	33.2	5.17	5927	5.63091e+07	9.68747e+07	7.12059e+07	6.4493e+07	8.0399e+07	7.71172e+07	7.98149e+07	6.87439e+07	7.82805e+07	9.51091e+07	9.99901e+07	8.25797e+07	5.04659e+07	5.56725e+07	8.17396e+07	1.03141e+08	9.886e+07	5.63218e+07
95	A0A0H3M214	Uncharacterized protein OS=Mycobacterium bovis (strain BCG / Pasteur 1173P2) OX=410289 GN=BCG_0663A PE=4 SV=1	9	1	1	8.2	5.86	24	908.737	908.737	908.737	908.737	908.737	908.737	908.737	908.737	908.737	908.737	908.737	908.737	908.737	908.737	908.737	908.737	908.737	908.737
96	A0A0H3M1R0	Probable transcriptional regulatory protein OS=Mycobacterium bovis (strain BCG / Pasteur 1173P2) OX=410289 GN=BCG_0515 PE=4 SV=1	54	53	6	15.4	5.35	1298	2.07743e+07	1.82774e+07	2.09078e+07	2.64989e+07	2.06916e+07	2.12294e+07	2.05802e+07	24960181	22543515	2.21098e+07	2.05731e+07	2.39542e+07	2.39449e+07	16971256	1.09884e+07	1.66858e+07	2.07195e+07	2.45392e+07
97	A0A0H3M348	Glutamine amidotransferase type-2 domain-containing protein OS=Mycobacterium bovis (strain BCG / Pasteur 1173P2) OX=410289 GN=BCG_1119 PE=4 SV=1	56	135	11	32	6.23	3535	2.66236e+07	2.57782e+07	3.53295e+07	3.51329e+07	2.57858e+07	2.79585e+07	3.75609e+07	3.62191e+07	2.48856e+07	2.41369e+07	2.34534e+07	1.63523e+07	3.62431e+07	3.78914e+07	3.38562e+07	3.41605e+07	4.41727e+07	4.37952e+07
98	A0A0H3M9D3	Probable acetyl-CoA acetyltransferase fadA5 OS=Mycobacterium bovis (strain BCG / Pasteur 1173P2) OX=410289 GN=fadA5 PE=3 SV=1	46	157	10	41.3	5.68	5002	4.9124e+07	48574888	3.5264e+07	47503413	3.99876e+07	4.73641e+07	4.27982e+07	2.63969e+07	4.16166e+07	4.48705e+07	2.50568e+07	2.48185e+07	2.70933e+07	2.5647e+07	4.57418e+07	3.89342e+07	3.49027e+07	2.95563e+07
99	A0A0H3M6I9	Probable ribosomal protein S1 rpsA OS=Mycobacterium bovis (strain BCG / Pasteur 1173P2) OX=410289 GN=rpsA PE=4 SV=1	86	879	51	53.2	4.93	29945	9.58083e+08	8.08139e+08	8.37672e+08	8.33079e+08	9.68104e+08	8.8953e+08	1004025213	1204483199	1194787268	896193614	8.56286e+08	1138470944	1324029059	1119158359	1124517758	872566269	8.58835e+08	1125684521
100	A0A0H3MBD6	Citrate synthase (unknown stereospecificity) OS=Mycobacterium bovis (strain BCG / Pasteur 1173P2) OX=410289 GN=citA PE=3 SV=1	16	41	4	40.1	5.6	955	1.22929e+06	2.07651e+06	4.96261e+06	5.52682e+06	8.65322e+06	6.38797e+06	1.36742e+06	908.737	5.54494e+06	5.68038e+06	6.47024e+06	1.12954e+07	3.93555e+06	1.67398e+06	3.93395e+06	6.6713e+06	9.46552e+06	2.88237e+06
101	A0A0H3M356	Possible enoyl-CoA hydratase echA9 OS=Mycobacterium bovis (strain BCG / Pasteur 1173P2) OX=410289 GN=echA9 PE=4 SV=1	99	632	26	36.3	5.1	25432	6.63873e+08	5.5456e+08	6.15485e+08	529759357	5.42022e+08	5.86827e+08	5.26712e+08	5.49358e+08	5.28491e+08	6.12044e+08	5.79636e+08	5.72692e+08	6.16395e+08	6.41851e+08	6.88785e+08	5.71852e+08	5.82068e+08	5.51032e+08
102	A0A0H3M9N6	Glucanase OS=Mycobacterium bovis (strain BCG / Pasteur 1173P2) OX=410289 GN=celA1 PE=3 SV=1	21	21	4	39.9	8.34	406	1.84098e+06	1.07911e+06	4.25368e+06	3.91676e+06	5.0549e+06	4.9229e+06	3.32637e+06	2.45333e+06	4.27266e+06	908.737	908.737	2.34866e+06	447852	2.44662e+06	4.8024e+06	2.16568e+06	1.5722e+06	2.35505e+06
103	A0A0H3M8M3	Methyltransf_25 domain-containing protein OS=Mycobacterium bovis (strain BCG / Pasteur 1173P2) OX=410289 GN=BCG_2439 PE=4 SV=1	20	40	5	39	5.27	864	1.26143e+06	3.07971e+06	1.30425e+06	1.80683e+06	3.75969e+06	2.19448e+06	997573	897750	1.34041e+06	1.18445e+06	908.737	3.20667e+06	521656	705159	2.29529e+06	2.94687e+06	2.74511e+06	1.49746e+06
104	A1KKR0	Lipoyl synthase OS=Mycobacterium bovis (strain BCG / Pasteur 1173P2) OX=410289 GN=lipA PE=3 SV=1	5	6	1	34.7	8.18	211	908.737	381162	908.737	360904	908.737	908.737	908.737	908.737	280615	260707	908.737	908.737	908.737	295902	908.737	908.737	383983	325222
105	A0A0H3MB66	Probable Acetolactate synthase ilvG (Acetohydroxy-acid synthase)(ALS) OS=Mycobacterium bovis (strain BCG / Pasteur 1173P2) OX=410289 GN=ilvG PE=3 SV=1	53	159	16	57.5	5.9	3873	5.45457e+07	5.23538e+07	4.58856e+07	4.80742e+07	5.87196e+07	5.95525e+07	4.04076e+07	3.08055e+07	5.03999e+07	4.26641e+07	2.54084e+07	3.86101e+07	2.52531e+07	5.52916e+07	5.88268e+07	6.1447e+07	6.04007e+07	4.62501e+07
106	A0A0H3M6I8	UDP-N-acetylmuramoyl-tripeptide--D-alanyl-D-alanine ligase OS=Mycobacterium bovis (strain BCG / Pasteur 1173P2) OX=410289 GN=murF PE=3 SV=1	17	11	4	51.6	5.81	338	780311	908.737	590895	656878	1.04983e+06	969133	752617	498630	908.737	1.05948e+06	393022	1.22166e+06	336682	525689	1.40757e+06	1.07016e+06	1.2662e+06	432494
108	A0A0H3M4G4	Probable dehydrogenase FAD flavoprotein gmc oxidoreductase OS=Mycobacterium bovis (strain BCG / Pasteur 1173P2) OX=410289 GN=BCG_1338 PE=3 SV=1	27	63	10	57.3	7.31	1732	7.47417e+06	8.01321e+06	8.39206e+06	9.00798e+06	7.27705e+06	5.75389e+06	9.38161e+06	9.58038e+06	5.75866e+06	1.38117e+07	8.42567e+06	1.76438e+07	9.17107e+06	2.8726e+06	3.91752e+06	5.16041e+06	6.76688e+06	6.25149e+06
109	A0A0H3MAG3	Hydroxymethylpyrimidine kinase OS=Mycobacterium bovis (strain BCG / Pasteur 1173P2) OX=410289 GN=thiD PE=4 SV=1	5	10	1	27.5	5.73	156	908.737	1.54364e+06	811922	1.38033e+06	1.48503e+06	1.6546e+06	908.737	908.737	908.737	908.737	908.737	1.0345e+06	908.737	908.737	908.737	1.85776e+06	1.94315e+06	908211
110	A1KNE2	NADH-quinone oxidoreductase subunit B OS=Mycobacterium bovis (strain BCG / Pasteur 1173P2) OX=410289 GN=nuoB PE=3 SV=1	33	38	4	20.2	7.81	864	5.73657e+06	9.73185e+06	9.91292e+06	1.1432e+07	9.40275e+06	7.78801e+06	6.6669e+06	5.29653e+06	3.44627e+06	8.46772e+06	5.93746e+06	7.45135e+06	2.13671e+06	3.06694e+06	3.98078e+06	6.18687e+06	7.42993e+06	4.2411e+06
111	A0A0H3M144	VOC domain-containing protein OS=Mycobacterium bovis (strain BCG / Pasteur 1173P2) OX=410289 GN=BCG_0312 PE=3 SV=1	31	24	3	21.1	5.73	886	6.83455e+06	7.95569e+06	5.49767e+06	7.35081e+06	5.76575e+06	5.17523e+06	9.02137e+06	6.3424e+06	3.93032e+06	9.39434e+06	1.04601e+07	1.20327e+07	8.16588e+06	6.44032e+06	8.07224e+06	8.80929e+06	8.56142e+06	8.71173e+06
112	A1KNE9	NADH-quinone oxidoreductase subunit I OS=Mycobacterium bovis (strain BCG / Pasteur 1173P2) OX=410289 GN=nuoI PE=3 SV=1	79	165	12	23.4	6.89	6946	7.65598e+07	7.39133e+07	7.42944e+07	6.80415e+07	7.80063e+07	6.81968e+07	6.84863e+07	6.889e+07	5.76561e+07	8.04811e+07	6.47554e+07	8.35431e+07	6.05025e+07	5.1488e+07	4.92955e+07	4.92977e+07	5.25044e+07	5.76628e+07
113	A0A0H3MC91	Uncharacterized protein OS=Mycobacterium bovis (strain BCG / Pasteur 1173P2) OX=410289 GN=BCG_1237c PE=4 SV=1	9	5	1	10.9	4.91	101	908.737	908.737	908.737	908.737	908.737	908.737	908.737	908.737	908.737	908.737	908.737	908.737	908.737	908.737	908.737	908.737	908.737	908.737
114	A0A0H3M2Q3	Probable enoyl-CoA hydratase echA3 OS=Mycobacterium bovis (strain BCG / Pasteur 1173P2) OX=410289 GN=echA3 PE=4 SV=1	84	281	19	24.4	5.83	8722	1.93014e+08	2.06843e+08	1.19216e+08	1.15346e+08	1.57478e+08	2.23562e+08	1.12077e+08	115129131	139409715	2.58111e+08	1.83459e+08	2.0919e+08	1.03857e+08	1.7375e+08	2.80531e+08	4.06489e+08	3.3518e+08	2.05726e+08
115	A0A0H3M9D6	Epoxide hydrolase OS=Mycobacterium bovis (strain BCG / Pasteur 1173P2) OX=410289 GN=ephG PE=4 SV=1	35	3	2	16.6	4.96	82	908.737	908.737	908.737	908.737	908.737	908.737	908.737	908.737	908.737	908.737	908.737	908.737	908.737	908.737	908.737	908.737	908.737	908.737
116	A1KMY1	3-isopropylmalate dehydratase small subunit OS=Mycobacterium bovis (strain BCG / Pasteur 1173P2) OX=410289 GN=leuD PE=3 SV=1	81	120	11	21.8	5.27	3894	29193212	2.57717e+07	3.04668e+07	4.29751e+07	4.42384e+07	3.36279e+07	3.20188e+07	3.34504e+07	4.04906e+07	2.64225e+07	2.19221e+07	2.68592e+07	2.86724e+07	2.98398e+07	3.90294e+07	4.12547e+07	4.85368e+07	3.62272e+07
117	A0A0H3M9E7	Possible oxidoreductase OS=Mycobacterium bovis (strain BCG / Pasteur 1173P2) OX=410289 GN=BCG_3440c PE=4 SV=1	58	104	9	23.7	6.39	2412	3.47497e+07	6.129e+07	2.76597e+07	3.48293e+07	2.95834e+07	3.96961e+07	2.70826e+07	2.72837e+07	2.07905e+07	4.20431e+07	3.13353e+07	3.37403e+07	2.36765e+07	2.23833e+07	5.76273e+07	6.29978e+07	5.8966e+07	3.2333e+07
118	A0A0H3MA24	Integral membrane indolylacetylinositol arabinosyltransferase embC OS=Mycobacterium bovis (strain BCG / Pasteur 1173P2) OX=410289 GN=embC PE=3 SV=1	4	9	3	117.4	9.8	108	908.737	908.737	908.737	2.27629e+06	908.737	908.737	908.737	908.737	908.737	3.28951e+06	908.737	908.737	908.737	908.737	908.737	908.737	4.58754e+06	908.737
119	A0A0H3MF22	zf-RING_7 domain-containing protein OS=Mycobacterium bovis (strain BCG / Pasteur 1173P2) OX=410289 GN=BCG_2247c PE=4 SV=1	64	170	11	26.8	5.24	5705	3.69219e+07	2.80972e+07	3.12264e+07	3.38813e+07	3.6964e+07	3.43675e+07	4.90287e+07	4.24606e+07	4.54419e+07	3.33639e+07	3.03071e+07	2.29657e+07	4.36152e+07	4.27062e+07	4.65907e+07	4.19913e+07	3.828e+07	4.11399e+07
120	A0A0H3MAP7	Probable acyl-CoA dehydrogenase fadE35 OS=Mycobacterium bovis (strain BCG / Pasteur 1173P2) OX=410289 GN=fadE35 PE=3 SV=1	60	244	24	65.3	5.97	9031	4.71157e+07	8.33734e+07	6.05062e+07	6.45894e+07	6.34666e+07	5.38597e+07	6.65973e+07	4.68521e+07	4.44462e+07	8.85139e+07	7.08895e+07	7.23088e+07	4.17147e+07	4.0299e+07	6.08697e+07	4.75273e+07	3.77001e+07	3.49e+07
121	A0A0H3MC16	Glutamine synthetase OS=Mycobacterium bovis (strain BCG / Pasteur 1173P2) OX=410289 GN=glnA2 PE=3 SV=1	54	151	15	49.6	5.49	6339	2.13119e+07	2.83635e+07	3.22117e+07	3.77127e+07	3.71324e+07	3.34982e+07	1.44252e+07	1.92119e+07	2.07867e+07	3.31485e+07	1.60405e+07	4.30515e+07	1.09605e+07	2.16128e+07	3.75737e+07	4.7065e+07	5.75165e+07	3.04417e+07
122	A0A0H3M517	Uncharacterized protein OS=Mycobacterium bovis (strain BCG / Pasteur 1173P2) OX=410289 GN=BCG_1082 PE=4 SV=1	18	28	2	16.6	9.29	721	1.92141e+06	957864	1.62033e+06	2.14885e+06	2.94211e+06	3.19688e+06	2.52529e+06	2.1186e+06	2.1574e+06	1.26671e+06	1.26727e+06	931825	1.31297e+06	2.62309e+06	820209	2.81932e+06	3.77482e+06	1.61304e+06
123	A0A0H3MC55	Glucose-6-phosphate 1-dehydrogenase OS=Mycobacterium bovis (strain BCG / Pasteur 1173P2) OX=410289 GN=zwf1 PE=3 SV=1	12	11	3	52.1	5.36	179	1.40635e+06	1.18739e+06	1.10082e+06	434425	1.65919e+06	1.20076e+06	183473	241079	908.737	1.27493e+06	307966	841280	908.737	908.737	1.23098e+06	763993	1.41859e+06	908.737
124	A0A0H3M1Y1	Uncharacterized protein OS=Mycobacterium bovis (strain BCG / Pasteur 1173P2) OX=410289 GN=BCG_0353 PE=4 SV=1	78	137	8	13.9	4.59	5286	4.42119e+07	2.22744e+07	2.99199e+07	2.94226e+07	2.6258e+07	2.88411e+07	2.98144e+07	3.06594e+07	2.87515e+07	2.03478e+07	2.08622e+07	2.42523e+07	2.37682e+07	3.33588e+07	2.7141e+07	1.73366e+07	2.42126e+07	3.73751e+07
125	A1KNJ7	NAD-capped RNA hydrolase NudC OS=Mycobacterium bovis (strain BCG / Pasteur 1173P2) OX=410289 GN=nudC PE=3 SV=1	4	1	1	33.8	5.11	16	908.737	908.737	908.737	908.737	908.737	908.737	908.737	908.737	908.737	908.737	908.737	908.737	908.737	908.737	908.737	908.737	908.737	908.737
126	A0A0H3M8J1	Possible glyoxalase II OS=Mycobacterium bovis (strain BCG / Pasteur 1173P2) OX=410289 GN=BCG_0681c PE=4 SV=1	49	129	8	25.9	5.11	4462	7.83975e+07	8.04379e+07	8.04081e+07	8.22358e+07	7.76535e+07	9.63673e+07	8.19842e+07	6.73228e+07	8.22459e+07	5.09808e+07	5.31999e+07	3.11013e+07	6.31074e+07	6.3321e+07	8.5509e+07	7.89162e+07	7.41505e+07	7.40751e+07
127	A0A0H3MD06	Probable acyl-CoA dehydrogenase fadE15 OS=Mycobacterium bovis (strain BCG / Pasteur 1173P2) OX=410289 GN=fadE15 PE=3 SV=1	62	409	24	65.9	5.27	14409	1.32286e+08	1.39138e+08	1.40231e+08	1.1327e+08	1.22176e+08	1.34335e+08	1.08036e+08	1.16152e+08	1.17153e+08	1.61929e+08	1.30706e+08	1.5002e+08	1.16145e+08	1.04865e+08	1.39482e+08	1.12915e+08	121794051	1.08723e+08
128	A0A0H3MA12	Possible L-rhamnosyltransferase OS=Mycobacterium bovis (strain BCG / Pasteur 1173P2) OX=410289 GN=BCG_3844 PE=4 SV=1	4	6	1	33.8	9.04	181	908.737	908.737	459286	1.00804e+06	1.09747e+06	908.737	908.737	908.737	908.737	879355	908.737	436712	908.737	908.737	908.737	908.737	1.53399e+06	908.737
129	A0A0H3M3F5	Putative acetyl-coenzyme A carboxylase carboxyl transferase (Subunit beta) accD3 OS=Mycobacterium bovis (strain BCG / Pasteur 1173P2) OX=410289 GN=accD3 PE=3 SV=1	24	29	6	51.7	6.55	738	3.20578e+06	7.14045e+06	5.34112e+06	6.91675e+06	3.11349e+06	4.11727e+06	3.94032e+06	2.44136e+06	622649	6.28472e+06	4.45524e+06	3.61722e+06	908.737	970417	1.31207e+06	3.96201e+06	1.48498e+06	908.737
130	A0A0H3MF46	Probable zinc-dependent alcohol dehydrogenase AdhE2 OS=Mycobacterium bovis (strain BCG / Pasteur 1173P2) OX=410289 GN=adhE2 PE=3 SV=1	63	327	14	37.9	4.94	10979	1.73515e+08	186163508	1.43841e+08	1.85651e+08	1.54265e+08	135499679	1.35418e+08	1.34999e+08	135138834	1.98126e+08	1.3895e+08	1.7209e+08	1.42622e+08	1.49657e+08	1.40606e+08	1.40275e+08	1.44118e+08	1.72138e+08
131	A0A0H3MAN8	Uncharacterized protein OS=Mycobacterium bovis (strain BCG / Pasteur 1173P2) OX=410289 GN=BCG_0595c PE=4 SV=1	76	212	6	9.5	4.97	9492	1.69047e+08	1.06796e+08	1.20055e+08	133354105	1.44984e+08	1.33855e+08	176148044	1.78301e+08	1.44174e+08	1.13347e+08	1.11411e+08	1.04627e+08	1.81499e+08	1.69942e+08	1.55253e+08	1.50098e+08	152271724	1.65653e+08
132	A0A0H3M3P3	Possible membrane protein OS=Mycobacterium bovis (strain BCG / Pasteur 1173P2) OX=410289 GN=BCG_1424c PE=4 SV=1	24	43	2	23.4	4.75	1675	5.68052e+06	4.14169e+06	5.04625e+06	5.72977e+06	3.13192e+06	4.33776e+06	4.64133e+06	4.09339e+06	3.83487e+06	8.03782e+06	4.7876e+06	1.22718e+07	2.624e+06	4.24077e+06	3.7416e+06	2.09809e+06	6.91492e+06	5.15292e+06
133	A0A0H3M9E6	Possible cell division transmembrane protein ftsK OS=Mycobacterium bovis (strain BCG / Pasteur 1173P2) OX=410289 GN=ftsK PE=3 SV=1	1	2	1	94.3	8.43	29	908.737	908.737	908.737	908.737	908.737	908.737	908.737	908.737	908.737	908.737	908.737	908.737	908.737	908.737	908.737	908.737	908.737	908.737
134	A0A0H3M679	Uncharacterized protein OS=Mycobacterium bovis (strain BCG / Pasteur 1173P2) OX=410289 GN=BCG_2039c PE=4 SV=1	4	3	1	22.8	7.39	55	908.737	908.737	908.737	908.737	908.737	908.737	908.737	908.737	908.737	908.737	908.737	908.737	908.737	908.737	908.737	908.737	908.737	908.737
135	A0A0H3MF01	Cytochrome aa3 subunit 2 OS=Mycobacterium bovis (strain BCG / Pasteur 1173P2) OX=410289 GN=ctaC PE=4 SV=1	29	23	6	40.5	7.84	622	4.1017e+06	1.02682e+07	8.68829e+06	17466839	1.34079e+07	8.63312e+06	8.07056e+06	3.72962e+06	7.39767e+06	1.39861e+07	8.50774e+06	1.32406e+07	3.7963e+06	908.737	3.95887e+06	5.89318e+06	2.28613e+07	1.00955e+07
136	A0A0H3MBF0	Two component response transcriptional regulatory protein prrA OS=Mycobacterium bovis (strain BCG / Pasteur 1173P2) OX=410289 GN=prrA PE=4 SV=1	38	94	7	25.2	5.16	4364	7.07494e+06	1.56047e+07	1.25972e+07	17524095	1.99331e+07	1.44143e+07	1.40831e+07	1.28539e+07	9.7807e+06	1.34263e+07	1.49968e+07	1.87048e+07	9.63255e+06	9.58036e+06	1.01896e+07	1.24145e+07	1.42835e+07	9.91343e+06
137	A0A0H3M5J2	Thioredoxin domain-containing protein OS=Mycobacterium bovis (strain BCG / Pasteur 1173P2) OX=410289 GN=BCG_1771c PE=4 SV=1	52	235	7	19.4	5.29	8637	4.46027e+08	3.58185e+08	3.60462e+08	404514950	3.7303e+08	3.66017e+08	4.08978e+08	3.7806e+08	3.69025e+08	4.08684e+08	3.07474e+08	4.46311e+08	3.76427e+08	3.73645e+08	4.76008e+08	3.97675e+08	3.44687e+08	3.6032e+08
138	A0A0H3MC17	Probable cystathionine gamma-synthase metB OS=Mycobacterium bovis (strain BCG / Pasteur 1173P2) OX=410289 GN=metB PE=3 SV=1	86	322	20	41	5.44	11889	1.83087e+08	1.72965e+08	1.87718e+08	1.57872e+08	1.52573e+08	166757883	1.6511e+08	1.52949e+08	1.56745e+08	1.81969e+08	1.67505e+08	151774848	1.45636e+08	1.63576e+08	1.93777e+08	160437657	1.5611e+08	1.57203e+08
139	A0A0H3M3S2	Probable transcriptional regulatory protein OS=Mycobacterium bovis (strain BCG / Pasteur 1173P2) OX=410289 GN=BCG_1465 PE=4 SV=1	55	70	8	17.5	6.09	2179	2.7372e+07	4.40695e+07	4.76422e+07	44922072	4.47815e+07	5.06763e+07	4.11178e+07	2.96438e+07	3.71609e+07	5.21969e+07	3.88548e+07	4.21811e+07	3.21013e+07	4.17335e+07	4.17321e+07	4.31348e+07	3.62348e+07	3.98769e+07
140	A0A0H3M3Q3	Dihydroorotase OS=Mycobacterium bovis (strain BCG / Pasteur 1173P2) OX=410289 GN=pyrC PE=3 SV=1	58	281	15	45.2	5.25	10326	1.21219e+08	1.05326e+08	1.12969e+08	1.22223e+08	1.18461e+08	1.23833e+08	9.84302e+07	9.97934e+07	1.22461e+08	9.95866e+07	1.04395e+08	1.29975e+08	1.05103e+08	1.05806e+08	1.16229e+08	1.01022e+08	1.08411e+08	127078427
141	A0A0H3MAI7	Probable 3-hydroxybutyryl-CoA dehydrogenase fadB2 OS=Mycobacterium bovis (strain BCG / Pasteur 1173P2) OX=410289 GN=fadB2 PE=4 SV=1	88	374	19	30.7	5.31	12758	3.85519e+08	4.00364e+08	3.93607e+08	3.62641e+08	2.67072e+08	3.77352e+08	342164976	2.92428e+08	3.2543e+08	4.06716e+08	3.45437e+08	3.43707e+08	2.63348e+08	3.52581e+08	3.11842e+08	403142252	3.67144e+08	338926888
142	A1KIM7	Triosephosphate isomerase OS=Mycobacterium bovis (strain BCG / Pasteur 1173P2) OX=410289 GN=tpiA PE=3 SV=1	97	221	17	27.4	5.92	6959	1.25115e+08	2.51191e+08	1.69916e+08	140251543	1.62556e+08	1.56589e+08	8.91819e+07	7.70539e+07	1.23848e+08	2.18382e+08	1.10587e+08	1.26923e+08	8.13479e+07	147117835	1.81504e+08	266289051	2.44028e+08	1.84485e+08
143	A0A0H3MB94	Probable short-chain type dehydrogenase OS=Mycobacterium bovis (strain BCG / Pasteur 1173P2) OX=410289 GN=BCG_1901c PE=3 SV=1	7	1	1	30.4	7.55	39	908.737	908.737	908.737	908.737	908.737	908.737	908.737	908.737	908.737	908.737	908.737	908.737	908.737	908.737	908.737	908.737	908.737	908.737
144	A0A0H3M6J0	Possible acyl-CoA dehydrogenase fadE19 OS=Mycobacterium bovis (strain BCG / Pasteur 1173P2) OX=410289 GN=fadE19 PE=3 SV=1	29	61	8	41.9	5.48	2245	6.60119e+06	1.11605e+07	9.95291e+06	8.78719e+06	1.04637e+07	1.06417e+07	8.81611e+06	8.37471e+06	7.74574e+06	1.11089e+07	4.66208e+06	1.45088e+07	4.76454e+06	7.23939e+06	9.50613e+06	1.13587e+07	1.11797e+07	8.19207e+06
145	A1KL57	Endoribonuclease YbeY OS=Mycobacterium bovis (strain BCG / Pasteur 1173P2) OX=410289 GN=ybeY PE=3 SV=2	30	28	3	19.6	4.42	1839	1.68539e+06	1.56527e+06	2.6285e+06	2.53542e+06	450860	1.52873e+06	1.0982e+06	2.51408e+06	1.52947e+06	2.53747e+06	795556	907670	1.85893e+06	1.42649e+06	2.47529e+06	2.97699e+06	1.4445e+06	1.82329e+06
146	A0A0H3M513	Probable transcriptional regulatory protein (Probably tetR-family) OS=Mycobacterium bovis (strain BCG / Pasteur 1173P2) OX=410289 GN=BCG_1076 PE=4 SV=1	25	12	2	21.7	5.63	642	908.737	908.737	908.737	908.737	908.737	908.737	908.737	908.737	908.737	908.737	908.737	908.737	908.737	908.737	908.737	908.737	908.737	908.737
147	A0A0H3M1H2	NAD(P) transhydrogenase subunit beta OS=Mycobacterium bovis (strain BCG / Pasteur 1173P2) OX=410289 GN=pntB PE=3 SV=1	17	78	6	48.8	6.54	2244	5.30335e+06	9.98451e+06	6.1233e+06	1.77222e+07	6.78868e+06	6.18098e+06	9.16924e+06	6.50081e+06	3.35147e+06	1.51131e+07	2.6996e+06	1.80487e+07	6.44986e+06	7.6673e+06	4.78937e+06	9.52599e+06	2.92856e+07	1.00513e+07
148	A1KPM0	Propanal dehydrogenase (CoA-propanoylating) OS=Mycobacterium bovis (strain BCG / Pasteur 1173P2) OX=410289 GN=hsaG PE=3 SV=1	68	220	14	32	4.91	6772	7.95592e+07	6.52594e+07	6.13395e+07	60748784	6.328e+07	6.74952e+07	7.26409e+07	7.96166e+07	8.02059e+07	7.32686e+07	7.34599e+07	7.64953e+07	6.8891e+07	8.31742e+07	8.14314e+07	7.54422e+07	7.80051e+07	7.97318e+07
149	A0A0H3MFJ0	50S ribosomal protein L21 OS=Mycobacterium bovis (strain BCG / Pasteur 1173P2) OX=410289 GN=rplU PE=3 SV=1	64	108	9	11.1	9.99	3609	7.99617e+07	1.26688e+08	1.26673e+08	77638038	7.68374e+07	1.0206e+08	7.88064e+07	9.3185e+07	7.4642e+07	1.17254e+08	9.36583e+07	1.31602e+08	9.30645e+07	9.15551e+07	7.51666e+07	130597954	9.01472e+07	1.22259e+08
150	A0A0H3MEX1	Possible conserved protein cpsA OS=Mycobacterium bovis (strain BCG / Pasteur 1173P2) OX=410289 GN=cpsA PE=3 SV=1	15	7	3	54.3	5.45	116	1.0455e+06	1.28699e+06	615747	833678	908.737	567423	2.06626e+06	1.16415e+06	587200	2.02256e+06	385525	1.51556e+06	2.05488e+06	1.41802e+06	1.57967e+06	1.00227e+06	1.41224e+06	2.20443e+06
151	A0A0H3MBC2	NMO domain-containing protein OS=Mycobacterium bovis (strain BCG / Pasteur 1173P2) OX=410289 GN=BCG_1932c PE=4 SV=1	14	24	4	40.2	5.25	422	3.21098e+06	2.63562e+06	2.69547e+06	2.32163e+06	4.036e+06	3.05468e+06	2.64118e+06	2.65317e+06	3.33392e+06	3.26217e+06	2.05798e+06	3.29848e+06	908.737	1.87184e+06	2.71702e+06	1.94868e+06	3.79723e+06	2.27325e+06
152	A0A0H3M7V5	Probable fatty-acid-CoA ligase fadD22 OS=Mycobacterium bovis (strain BCG / Pasteur 1173P2) OX=410289 GN=fadD22 PE=4 SV=1	27	36	9	75.2	5.24	808	3.52462e+06	3.06719e+06	3.34425e+06	8.30919e+06	9.23091e+06	5.64875e+06	4.96571e+06	2.51865e+06	5.77638e+06	3.11234e+06	895554	1.37172e+06	4.00944e+06	1.7697e+06	4.11484e+06	1.01371e+07	1.40045e+07	3.52247e+06
153	A1KEW6	Putative S-adenosyl-L-methionine-dependent methyltransferase BCG_0182 OS=Mycobacterium bovis (strain BCG / Pasteur 1173P2) OX=410289 GN=BCG_0182 PE=3 SV=1	30	48	5	34	5.27	984	1.66219e+06	1.72846e+06	700574	3.05579e+06	4.64734e+06	2.15604e+06	2.7825e+06	2.80343e+06	3.62366e+06	480897	670797	4.34721e+06	836474	1.31657e+06	2.56003e+06	2.34617e+06	3.46729e+06	1.6944e+06
154	A0A0H3M6M8	Uncharacterized protein OS=Mycobacterium bovis (strain BCG / Pasteur 1173P2) OX=410289 GN=BCG_1718 PE=4 SV=1	76	347	18	30.2	4.87	12008	301769382	2.73178e+08	253375662	2.73698e+08	2.94016e+08	3.05052e+08	2.81839e+08	2.44629e+08	2.93009e+08	1.89479e+08	1.68035e+08	165779720	3.01556e+08	3.02928e+08	3.38927e+08	2.85411e+08	2.77593e+08	2.9818e+08
155	A0A0H3MBB2	Probable resuscitation-promoting factor rpfC OS=Mycobacterium bovis (strain BCG / Pasteur 1173P2) OX=410289 GN=rpfC PE=3 SV=1	10	3	1	18	9.39	105	908.737	272913	908.737	458797	908.737	149332	908.737	908.737	908.737	908.737	908.737	908.737	908.737	129896	908.737	908.737	189754	187059
156	A0A0H3MAG2	Two component transcriptional regulatory protein devR (Probably luxR/uhpA-family) OS=Mycobacterium bovis (strain BCG / Pasteur 1173P2) OX=410289 GN=devR PE=4 SV=1	75	287	18	23.3	5.82	12282	2.32052e+08	2.71777e+08	2.68483e+08	3.17009e+08	2.84066e+08	2.3756e+08	2.72231e+08	2.98495e+08	3.17859e+08	2.15224e+08	3.6591e+08	2.3511e+08	2.4506e+08	3.05918e+08	1.95387e+08	2.58063e+08	3.10033e+08	2.71644e+08
157	A1KI94	ATP synthase subunit b OS=Mycobacterium bovis (strain BCG / Pasteur 1173P2) OX=410289 GN=atpF PE=3 SV=1	41	72	5	18.3	5.24	2302	1.11455e+07	1.59696e+07	1.36963e+07	22200398	2.16316e+07	1.10356e+07	1.23564e+07	6.89697e+06	1.05196e+07	2.55571e+07	1.09334e+07	3.2091e+07	1.31339e+07	4.92809e+06	1.32512e+07	7.78593e+06	3.3447e+07	9.89997e+06
158	A1KJ60	50S ribosomal protein L20 OS=Mycobacterium bovis (strain BCG / Pasteur 1173P2) OX=410289 GN=rplT PE=3 SV=1	62	245	11	14.5	11.09	9533	8.64748e+07	1.27185e+08	1.67298e+08	1.71076e+08	1.00462e+08	1.81182e+08	143307945	1.07796e+08	1.1353e+08	1.03771e+08	165376824	1.27875e+08	1.37348e+08	1.37541e+08	1.89793e+08	1.64301e+08	1.6552e+08	1.68959e+08
159	A0A0H3M867	Possible transcriptional regulatory protein OS=Mycobacterium bovis (strain BCG / Pasteur 1173P2) OX=410289 GN=BCG_2276c PE=4 SV=1	77	389	17	37.5	4.74	18687	1.33834e+08	7.85253e+07	9.59563e+07	9.82991e+07	1.27194e+08	1.07904e+08	6.64137e+07	1.09244e+08	1.04176e+08	8.02761e+07	6.82902e+07	7.4541e+07	1.36566e+08	1.29296e+08	1.63879e+08	1.35218e+08	1.41905e+08	1.26333e+08
160	A0A0H3M2Y7	Probable deoxyribonuclease TatD (YjjV protein) OS=Mycobacterium bovis (strain BCG / Pasteur 1173P2) OX=410289 GN=tatD PE=4 SV=1	70	204	15	29.1	6.38	6764	7.22381e+07	5.82737e+07	5.45353e+07	5.35424e+07	5.64771e+07	6.37339e+07	4.69222e+07	4.91589e+07	4.72387e+07	5.65675e+07	4.21521e+07	3.77648e+07	4.0365e+07	5.70366e+07	5.09873e+07	6.13997e+07	4.5229e+07	4.39358e+07
161	A0A0H3M2Q5	Probable conserved transmembrane protein OS=Mycobacterium bovis (strain BCG / Pasteur 1173P2) OX=410289 GN=BCG_0217c PE=4 SV=1	3	3	1	47.6	9.55	55	3.40993e+06	908.737	6.22697e+06	3357929	6.05131e+06	908.737	4.7307e+06	908.737	908.737	6.88396e+06	908.737	3.47586e+06	908.737	908.737	908.737	3.84036e+06	9.0938e+06	3.27593e+06
162	A1KIH9	DNA-directed RNA polymerase subunit omega OS=Mycobacterium bovis (strain BCG / Pasteur 1173P2) OX=410289 GN=rpoZ PE=3 SV=1	99	261	9	11.8	4.46	5721	4.39852e+08	3.82822e+08	4.49083e+08	4.23055e+08	4.52009e+08	4.10808e+08	4.43526e+08	4.21713e+08	4.66255e+08	3.55172e+08	3.95945e+08	3.68334e+08	5.0241e+08	4.4819e+08	3.33103e+08	3.32559e+08	3.58113e+08	4.22989e+08
163	A0A0H3M1M7	Mycolic acid synthase pcaA OS=Mycobacterium bovis (strain BCG / Pasteur 1173P2) OX=410289 GN=pcaA PE=3 SV=1	43	28	5	33	6.47	546	2.44393e+06	2.48289e+06	2.96915e+06	7.42176e+06	7.06255e+06	1.97457e+06	1.20115e+06	1.36814e+06	1.40995e+06	1.86543e+06	908.737	3.43116e+06	1.03039e+06	908.737	2.45077e+06	3.15454e+06	7.24041e+06	908.737
164	A0A0H3M5I0	Probable fatty-acid-CoA ligase fadD6 OS=Mycobacterium bovis (strain BCG / Pasteur 1173P2) OX=410289 GN=fadD6 PE=3 SV=1	32	36	11	64.3	7.91	951	1.75115e+06	1.27551e+07	8.13856e+06	9.33218e+06	1.15313e+07	7.55484e+06	3.3694e+06	1.79519e+06	5.03304e+06	7.21836e+06	5.45153e+06	1.23118e+07	1.19846e+06	290323	2.15687e+06	6.14104e+06	1.46899e+07	3.37828e+06
165	A0A0H3MDB6	Probable peroxidoxin bcpB OS=Mycobacterium bovis (strain BCG / Pasteur 1173P2) OX=410289 GN=bcpB PE=4 SV=1	61	67	8	16.9	9.13	2012	1.51633e+07	2.80571e+07	2.41552e+07	2.67771e+07	2.40808e+07	2.84353e+07	2.07527e+07	3.36645e+07	2.12196e+07	3.09092e+07	1.91601e+07	2.66744e+07	1.09634e+07	2.1596e+07	1.18351e+07	1.97935e+07	2.18768e+07	2.18727e+07
166	A0A0H3M7N2	Possible amidotransferase OS=Mycobacterium bovis (strain BCG / Pasteur 1173P2) OX=410289 GN=BCG_2881c PE=4 SV=1	21	37	4	32.4	5.73	434	2.37324e+07	3.47954e+07	3.54346e+07	3.34461e+07	3.76349e+07	3.60335e+07	2.37545e+07	1.46676e+07	1.56265e+07	1.35241e+07	1.70074e+07	8.47297e+06	1.88189e+07	1.70218e+07	3.83003e+07	4.27554e+07	3.67857e+07	1.7289e+07
167	A0A0H3MF88	Uncharacterized protein OS=Mycobacterium bovis (strain BCG / Pasteur 1173P2) OX=410289 GN=BCG_3691 PE=4 SV=1	15	5	2	32.4	5.78	102	769568	791763	1.32575e+06	80958.2	1.32595e+06	1.29936e+06	137032	1.1508e+06	908.737	1.06566e+06	57123.8	1.1323e+06	780185	1.04855e+06	908.737	840806	682267	908.737
168	A0A0G2Q9E8	Probable chromosome partitioning protein parB OS=Mycobacterium bovis (strain BCG / Pasteur 1173P2) OX=410289 GN=parB_2 PE=3 SV=1	33	72	8	37	7.28	2092	8.64166e+06	2.97785e+06	4.12112e+06	6.58193e+06	1.55672e+07	8.65584e+06	6.32232e+06	8.48603e+06	8.66503e+06	4.46619e+06	2.12102e+06	1.1786e+07	9.81381e+06	8.36678e+06	1.03108e+07	1.02053e+07	1.52148e+07	9.65383e+06
169	A0A0H3MD11	Possible enoyl-CoA hydratase echA12 OS=Mycobacterium bovis (strain BCG / Pasteur 1173P2) OX=410289 GN=echA12 PE=3 SV=1	51	37	10	30.5	6.54	1107	2.24849e+07	3.1225e+07	1.82416e+07	1.63685e+07	2.5785e+07	2.16688e+07	1.77255e+07	1.65593e+07	1.94758e+07	2.61044e+07	1.28757e+07	1.76602e+07	1.103e+07	1.34445e+07	2.24089e+07	3.22249e+07	2.63428e+07	1.56285e+07
170	A0A0H3ME82	Uncharacterized protein OS=Mycobacterium bovis (strain BCG / Pasteur 1173P2) OX=410289 GN=BCG_3228 PE=4 SV=1	64	25	1	7.4	3.73	993	9.12188e+06	3.21014e+06	908.737	4.25904e+06	1.45144e+06	4.47719e+06	5.88514e+06	4.17517e+06	5.20241e+06	4.59928e+06	4.00732e+06	7.15245e+06	8.37801e+06	1.00384e+07	9.56798e+06	3.89586e+06	6.65974e+06	3.73706e+06
171	A1KJ17	Imidazoleglycerol-phosphate dehydratase OS=Mycobacterium bovis (strain BCG / Pasteur 1173P2) OX=410289 GN=hisB PE=3 SV=1	36	126	6	22.8	6.86	3235	1.25499e+08	8.62264e+07	8.24683e+07	85698624	7.7215e+07	1.2717e+08	6.54794e+07	8.35065e+07	1.39567e+08	1.12042e+08	1.43515e+08	1.33048e+08	1.49862e+08	1.45195e+08	1.42104e+08	9.66154e+07	1.47692e+08	1.57401e+08
172	A0A0G2Q9E9	Probable chromosome partitioning protein parA OS=Mycobacterium bovis (strain BCG / Pasteur 1173P2) OX=410289 GN=parA_2 PE=4 SV=1	11	5	2	37.5	6.33	189	908.737	908.737	908.737	908.737	908.737	908.737	908.737	908.737	908.737	908.737	908.737	908.737	908.737	908.737	319306	908.737	769143	908.737
173	A1KJ19	Phosphoribosyl isomerase A OS=Mycobacterium bovis (strain BCG / Pasteur 1173P2) OX=410289 GN=priA PE=3 SV=1	65	150	14	25.7	4.83	5866	3.41411e+07	4.08747e+07	4.12889e+07	4.25623e+07	3.67017e+07	3.49536e+07	4.57055e+07	3.21434e+07	4.09549e+07	3.86291e+07	3.03713e+07	4.32172e+07	2.98207e+07	3.26767e+07	2.73128e+07	3.72856e+07	3.42769e+07	3.61154e+07
174	A0A0H3MCL6	AAA domain-containing protein OS=Mycobacterium bovis (strain BCG / Pasteur 1173P2) OX=410289 GN=BCG_2443c PE=4 SV=1	8	2	2	31.9	5.16	48	9087.37	908.737	1.58941e+06	908.737	279252	1.08575e+06	908.737	908.737	177815	908.737	908.737	908.737	908.737	908.737	908.737	908.737	908.737	908.737
175	A0A0H3MA73	POLIIIAc domain-containing protein OS=Mycobacterium bovis (strain BCG / Pasteur 1173P2) OX=410289 GN=BCG_3919c PE=4 SV=1	20	21	5	36.7	6.13	886	908.737	1.66597e+06	2.19095e+06	950653	1.45194e+06	10339.6	908.737	1.55738e+06	1.09667e+06	849330	1.32223e+06	549365	1.20722e+06	1.45691e+06	1.60733e+06	2.55518e+06	1.45416e+06	2.57951e+06
176	A0A0H3M557	RES domain-containing protein OS=Mycobacterium bovis (strain BCG / Pasteur 1173P2) OX=410289 GN=BCG_2005c PE=4 SV=1	18	7	2	20.3	4.89	134	908.737	908.737	908.737	251716	113403	177841	908.737	908.737	908.737	342458	908.737	908.737	908.737	191894	908.737	908.737	908.737	1.17753e+06
177	A1KJ74	Arginine repressor OS=Mycobacterium bovis (strain BCG / Pasteur 1173P2) OX=410289 GN=argR PE=3 SV=1	92	166	12	17.3	5.31	5752	5.20622e+07	7.68885e+07	4.38925e+07	3.99742e+07	4.44278e+07	4.8533e+07	3.3107e+07	4.04853e+07	4.28607e+07	3.33114e+07	4.98475e+07	3.54454e+07	4.43979e+07	4.10384e+07	3.55071e+07	3.83432e+07	3.86217e+07	4.55778e+07
178	A0A0H3MDQ6	Pyruvate carboxylase OS=Mycobacterium bovis (strain BCG / Pasteur 1173P2) OX=410289 GN=pca PE=4 SV=1	11	12	5	120.3	5.5	340	424955	214902	908.737	911809	1.40454e+06	31763.9	296373	908.737	908.737	908.737	908.737	373218	908.737	908.737	908.737	908.737	3.96977e+06	504427
179	A0A0H3MAV4	Protein kinase domain-containing protein OS=Mycobacterium bovis (strain BCG / Pasteur 1173P2) OX=410289 GN=BCG_0696c PE=4 SV=1	8	4	2	54.8	7.52	197	908.737	908.737	908.737	908.737	908.737	908.737	908.737	908.737	908.737	908.737	908.737	908.737	908.737	908.737	908.737	908.737	908.737	908.737
180	A0A0H3M7P3	Ribonuclease VapC OS=Mycobacterium bovis (strain BCG / Pasteur 1173P2) OX=410289 GN=vapC PE=3 SV=1	14	4	1	16.6	6.54	72	352174	295982	166632	352811	303390	264150	94208.6	908.737	158895	231750	250873	908.737	908.737	211752	219990	187703	338631	249489
181	A0A0H3M5T1	Probable acyl carrier protein OS=Mycobacterium bovis (strain BCG / Pasteur 1173P2) OX=410289 GN=BCG_1406 PE=4 SV=1	25	15	1	11.4	4.36	853	908.737	908.737	908.737	722405	908.737	97096.3	927429	1.54588e+06	896340	569414	1.39454e+06	1.54357e+06	2.25233e+06	2.57953e+06	908.737	1.22791e+06	1.10341e+06	908.737
182	A0A0H3M778	Ribonuclease VapC OS=Mycobacterium bovis (strain BCG / Pasteur 1173P2) OX=410289 GN=vapC PE=3 SV=1	86	92	9	14.4	5.26	2797	2.26806e+07	2.74145e+07	2.86243e+07	2.694e+07	27919522	2.64296e+07	2.5354e+07	2.65947e+07	2.53775e+07	2.31674e+07	1.70144e+07	2.76093e+07	2.15564e+07	2.55868e+07	17238246	2.27125e+07	2.05305e+07	2.24341e+07
183	A0A0H3MG12	RNA-splicing ligase RtcB OS=Mycobacterium bovis (strain BCG / Pasteur 1173P2) OX=410289 GN=rtcB PE=3 SV=1	3	6	1	45.5	7.43	88	2.92967e+06	1.5911e+06	1.02144e+06	2.34243e+06	2.63765e+06	1.35689e+06	2.437e+06	1.17776e+06	2.50129e+06	1.25574e+06	908.737	1.36797e+06	908.737	908.737	1.69919e+06	1.42156e+06	3.40939e+06	1.33791e+06
184	A0A0H3MCM7	Lactamase_B domain-containing protein OS=Mycobacterium bovis (strain BCG / Pasteur 1173P2) OX=410289 GN=BCG_1401 PE=4 SV=1	78	221	10	29.1	6.28	8065	3.00126e+08	2.16505e+08	224610754	2.20605e+08	2.51131e+08	2.19118e+08	2.32237e+08	2.24483e+08	2.35805e+08	2.89302e+08	2.4837e+08	3.17786e+08	2.67193e+08	2.81e+08	2.85048e+08	2.16831e+08	2.2484e+08	2.43079e+08
185	A0A0H3M6E5	Methyltransf_11 domain-containing protein OS=Mycobacterium bovis (strain BCG / Pasteur 1173P2) OX=410289 GN=BCG_1635 PE=4 SV=1	23	28	3	28	6.01	1402	364887	5.04855e+06	3.09468e+06	700754	3.89263e+06	2.88713e+06	2.07826e+06	2.14258e+06	2.52703e+06	1.44811e+06	1.04881e+06	504568	148042	325971	956142	3.40157e+06	4.22862e+06	2.285e+06
186	A0A0H3ME35	Probable alcohol dehydrogenase adhA OS=Mycobacterium bovis (strain BCG / Pasteur 1173P2) OX=410289 GN=adhA PE=4 SV=1	33	27	5	36.6	6.58	1023	4.36792e+06	4.64635e+06	3.53659e+06	4.30271e+06	3.31768e+06	4.05002e+06	3.18502e+06	3.62447e+06	3.9884e+06	9.32797e+06	5.58272e+06	1.02266e+07	5.72993e+06	3.73921e+06	3.6517e+06	4.0574e+06	3.81968e+06	3.23057e+06
187	A0A0H3M5K5	Uncharacterized protein OS=Mycobacterium bovis (strain BCG / Pasteur 1173P2) OX=410289 GN=BCG_1787 PE=4 SV=1	6	1	1	27.1	6.18	30	908.737	908.737	908.737	908.737	908.737	908.737	908.737	908.737	908.737	908.737	908.737	908.737	908.737	908.737	908.737	908.737	908.737	908.737
188	A0A0H3M9Q8	Uncharacterized protein OS=Mycobacterium bovis (strain BCG / Pasteur 1173P2) OX=410289 GN=BCG_0113 PE=4 SV=1	50	18	4	16.6	7.46	665	7.74325e+06	977513	722821	7.142e+06	7.7201e+06	6.38731e+06	3.74796e+06	6.40114e+06	8.23787e+06	2.43658e+06	1.12293e+07	1.1797e+07	5.07553e+06	9.23676e+06	5.42595e+06	6.85576e+06	9.73453e+06	5.17221e+06
189	A0A0H3M9S1	Probable hercynylcysteine sulfoxide lyase OS=Mycobacterium bovis (strain BCG / Pasteur 1173P2) OX=410289 GN=egtE PE=3 SV=1	62	101	12	40.4	5.34	3402	2.49743e+07	3.15814e+07	1.53439e+07	1.37673e+07	3.1473e+07	1.53745e+07	1.66625e+07	2.01957e+07	1.69169e+07	6.28985e+06	1.46432e+07	5.72037e+06	1.57955e+07	1.96773e+07	2.26559e+07	2.01557e+07	1.58327e+07	2.01147e+07
190	A0A0H3MB99	Uncharacterized protein OS=Mycobacterium bovis (strain BCG / Pasteur 1173P2) OX=410289 GN=BCG_0906 PE=4 SV=1	41	124	8	16.3	5.22	5746	7.41195e+07	8.01325e+07	9.60448e+07	8.96638e+07	1.02731e+08	1.08141e+08	8.37969e+07	7.7494e+07	1.09708e+08	1.00933e+08	9.49537e+07	8.26234e+07	8.61126e+07	1.10489e+08	7.65358e+07	9.09742e+07	6.97709e+07	9.46153e+07
191	A1KL82	Adenosine 5'-phosphosulfate reductase OS=Mycobacterium bovis (strain BCG / Pasteur 1173P2) OX=410289 GN=cysH PE=3 SV=1	77	194	14	27.4	5.36	6980	6.60761e+07	4.97204e+07	6.61534e+07	6.63384e+07	8.19925e+07	7.92595e+07	8.36397e+07	6.69749e+07	6.01894e+07	2.78004e+07	3.59652e+07	1.26556e+07	6.51444e+07	9.35963e+07	70828153	7.8822e+07	7.40043e+07	7.06295e+07
192	A0A0H3M833	Probable exported protease OS=Mycobacterium bovis (strain BCG / Pasteur 1173P2) OX=410289 GN=BCG_2240c PE=4 SV=1	14	5	2	55.1	5.15	131	472576	908.737	372084	279006	304348	908.737	908.737	908.737	908.737	908.737	908.737	908.737	908.737	393528	908.737	908.737	908.737	908.737
193	A0A0H3MDS7	Probable conserved lipoprotein lppZ OS=Mycobacterium bovis (strain BCG / Pasteur 1173P2) OX=410289 GN=lppZ PE=4 SV=1	64	118	14	38.8	5	4076	7.71985e+06	1.43448e+07	1.42632e+07	1.91469e+07	1.33503e+07	1.27015e+07	1.46322e+07	9.8345e+06	9.77382e+06	3.83676e+07	2.52174e+07	4.56016e+07	9.35496e+06	7.33214e+06	4.15825e+06	1.04256e+07	1.27167e+07	9.86905e+06
194	A0A0H3M6I2	Dihydrolipoamide acetyltransferase component of pyruvate dehydrogenase complex OS=Mycobacterium bovis (strain BCG / Pasteur 1173P2) OX=410289 GN=pdhC PE=3 SV=1	26	60	6	41	5.3	1323	100776698	7.75909e+07	8.84178e+07	9.62827e+07	9.06369e+07	9.2494e+07	9.71162e+07	6.33239e+07	6.76873e+07	8.74316e+07	5.85849e+07	7.99633e+07	8.46745e+07	6.0558e+07	9.07208e+07	8.08663e+07	6.95472e+07	5.56088e+07
195	A0A0H3M322	Uncharacterized protein OS=Mycobacterium bovis (strain BCG / Pasteur 1173P2) OX=410289 GN=BCG_0835 PE=4 SV=1	5	1	1	25	9.82	32	908.737	908.737	908.737	908.737	908.737	908.737	908.737	908.737	908.737	908.737	908.737	908.737	908.737	908.737	908.737	908.737	908.737	908.737
196	A0A0H3M7N3	Probable bifunctional protein, CobI-CobJ fusion protein: S-adenosyl-L-methionine-precorrin-2 methyl transferase + precorrin-3 methylase OS=Mycobacterium bovis (strain BCG / Pasteur 1173P2) OX=410289 GN=cobI PE=3 SV=1	25	31	7	53.9	6.73	1246	478986	839950	1.36769e+06	530681	1.3169e+06	1.25935e+06	1.03732e+06	240097	532121	908.737	228720	908.737	908.737	239365	787699	1.34414e+06	1.29264e+06	518373
197	A0A0H3M7P2	Possible conserved membrane protein OS=Mycobacterium bovis (strain BCG / Pasteur 1173P2) OX=410289 GN=BCG_0324 PE=4 SV=1	25	64	18	145.1	6.54	1484	1.06469e+06	609644	427776	3.92392e+06	8.11172e+06	217123	167055	908.737	1.20039e+06	2.19016e+06	908.737	6.63485e+06	908.737	908.737	302624	216871	3.59399e+07	1.83405e+06
198	A0A0H3MJ06	Diacylglycerol O-acyltransferase OS=Mycobacterium bovis (strain BCG / Pasteur 1173P2) OX=410289 GN=BCG_3794c PE=3 SV=1	21	22	7	49.3	6.86	475	1.18607e+06	1.12487e+07	5.43065e+06	15817965	1.2723e+07	7.36063e+06	3.33038e+06	2.55201e+06	3.83296e+06	1.28231e+07	5.52921e+06	1.34264e+07	866874	908.737	3.32929e+06	8.57149e+06	1.18622e+07	4.23881e+06
199	A0A0H3M8Y6	Probable conserved ATP-binding protein ABC transporter OS=Mycobacterium bovis (strain BCG / Pasteur 1173P2) OX=410289 GN=BCG_3220 PE=4 SV=1	6	6	2	49.1	7.34	133	908.737	920883	769371	2.36699e+06	2.18751e+06	703363	1.00236e+06	908.737	908.737	713976	895051	1.86042e+06	908.737	908.737	845727	1.13405e+06	1.50828e+06	1.3996e+06
200	A0A0G2Q9I2	Possible short-chain dehydrogenase/reductase OS=Mycobacterium bovis (strain BCG / Pasteur 1173P2) OX=410289 GN=BCG_3252 PE=4 SV=1	63	429	21	29.8	5.49	12969	2.69351e+08	3.25959e+08	3.10064e+08	4.44915e+08	4.13134e+08	3.41144e+08	3.0028e+08	2.84867e+08	3.24962e+08	3.59936e+08	2.7232e+08	4.05341e+08	2.20599e+08	2.61948e+08	315011443	316892107	5.66169e+08	3.12348e+08
201	A0A0H3M6G7	Methionine synthase OS=Mycobacterium bovis (strain BCG / Pasteur 1173P2) OX=410289 GN=metH PE=3 SV=1	8	44	6	130.2	5.05	1391	1.4226e+06	2.29495e+06	4.24126e+06	569402	5.7886e+06	3.958e+06	3.27726e+06	2.17182e+06	2.34959e+06	830975	1.90923e+06	2.44771e+06	1.18514e+06	3.08209e+06	4.93059e+06	4.3292e+06	9.71985e+06	2.9662e+06
202	A0A0H3M8E0	Possible peroxidase bpoC (Non-haem peroxidase) OS=Mycobacterium bovis (strain BCG / Pasteur 1173P2) OX=410289 GN=bpoC PE=4 SV=1	50	103	8	28.4	5.47	3773	7.8102e+06	4.10126e+06	6.42789e+06	5.29973e+06	1.28372e+07	8.32887e+06	482776	3.03974e+06	2.5841e+06	4.52367e+06	1.16406e+06	5.17627e+06	1.49962e+06	7.64824e+06	9.8236e+06	1.37292e+07	21239956	5.73063e+06
203	A0A0H3MCA9	Probable succinyl-diaminopimelate desuccinylase dapE OS=Mycobacterium bovis (strain BCG / Pasteur 1173P2) OX=410289 GN=dapE PE=4 SV=1	67	97	14	37.3	5.55	2973	5.10306e+07	6.25431e+07	4.10458e+07	5.18065e+07	5.23235e+07	5.11242e+07	4.52158e+07	3.1097e+07	4.1894e+07	54523851	4.04115e+07	52121291	3.21539e+07	3.5256e+07	3.66795e+07	4.82276e+07	3.67267e+07	4.77199e+07
204	A1KIG2	Glycolipid sulfotransferase BCG_1434 OS=Mycobacterium bovis (strain BCG / Pasteur 1173P2) OX=410289 GN=BCG_1434 PE=3 SV=1	2	1	1	37.1	6.54	28	908.737	908.737	908.737	908.737	908.737	908.737	908.737	908.737	908.737	908.737	908.737	908.737	908.737	908.737	908.737	908.737	908.737	908.737
205	A0A0H3MD97	Uncharacterized protein OS=Mycobacterium bovis (strain BCG / Pasteur 1173P2) OX=410289 GN=BCG_1624 PE=4 SV=1	61	54	5	18.1	10.81	1746	6.60173e+06	5.89625e+07	2.53513e+07	3.21231e+07	1.7046e+07	1.64987e+07	2.07148e+07	1.02904e+07	6.26006e+06	7.70319e+07	1.97504e+07	1.5568e+07	7.36818e+06	6.70649e+06	3.06799e+06	8.63888e+06	6.81669e+06	7.63732e+06
206	A1KF53	R2-like ligand binding oxidase OS=Mycobacterium bovis (strain BCG / Pasteur 1173P2) OX=410289 GN=BCG_0270 PE=3 SV=1	63	83	14	35.6	4.92	2278	4.80129e+06	1.57056e+07	9.56541e+06	1.30767e+07	1.00746e+07	9.62344e+06	8.59277e+06	2.93692e+06	4.51873e+06	4.8568e+07	1.82117e+07	4.96905e+07	5.50304e+06	2.11475e+06	5.09661e+06	2.24926e+06	3.35051e+06	1.02546e+06
207	A0A0H3M974	SnoaL-like domain-containing protein OS=Mycobacterium bovis (strain BCG / Pasteur 1173P2) OX=410289 GN=BCG_3537 PE=4 SV=1	27	4	2	18.6	5.63	86	130884	840840	225982	227435	908.737	597979	157961	166168	142633	1.31268e+06	860274	1.50612e+06	908.737	908.737	908.737	1.65068e+06	635710	908.737
208	A0A0H3MB70	FHA domain-containing protein OS=Mycobacterium bovis (strain BCG / Pasteur 1173P2) OX=410289 GN=cfp17 PE=4 SV=1	99	429	15	17.2	4.48	11748	7.85375e+08	6.38521e+08	6.62257e+08	6.18774e+08	7.56092e+08	6.78144e+08	7.69566e+08	7.6502e+08	7.2765e+08	7.94213e+08	7.89067e+08	1085878658	9.34248e+08	9.03303e+08	1024947774	7.46522e+08	6.72983e+08	6.42718e+08
209	A0A0H3MA04	ATP-dependent zinc metalloprotease FtsH OS=Mycobacterium bovis (strain BCG / Pasteur 1173P2) OX=410289 GN=ftsH PE=3 SV=1	3	1	1	81.9	5.85	40	247434	908.737	908.737	908.737	908.737	908.737	158278	908.737	908.737	908.737	908.737	908.737	908.737	181080	908.737	908.737	308066	908.737
210	A0A0H3M851	Uncharacterized protein OS=Mycobacterium bovis (strain BCG / Pasteur 1173P2) OX=410289 GN=BCG_0506 PE=4 SV=1	23	57	5	30.2	6.05	1689	1.83939e+07	1.9962e+07	1.53763e+07	1.84111e+07	1.85476e+07	2.04975e+07	1.58557e+07	1.51079e+07	2.00536e+07	7.73337e+06	9.03341e+06	1.4909e+07	1.03006e+07	1.51252e+07	1.6539e+07	2.27811e+07	3.28989e+07	1.74037e+07
211	A0A0H3M4V1	Ribonuclease VapC OS=Mycobacterium bovis (strain BCG / Pasteur 1173P2) OX=410289 GN=vapC PE=3 SV=1	39	27	3	14.7	6.42	910	253201	1.45827e+06	2.22121e+06	2.96877e+06	143751	2.41063e+06	1.13121e+06	322975	134058	2.69636e+06	2.26379e+06	1.34492e+06	219289	741573	353525	908.737	1.59956e+06	1.55533e+06
212	A0A0H3M8C0	STAS domain-containing protein OS=Mycobacterium bovis (strain BCG / Pasteur 1173P2) OX=410289 GN=BCG_0559c PE=4 SV=1	7	2	1	17	6.62	43	908.737	908.737	908.737	908.737	908.737	908.737	908.737	908.737	908.737	908.737	908.737	908.737	908.737	908.737	908.737	908.737	908.737	908.737
213	A0A0H3MD55	Trk system potassium uptake protein TrkA OS=Mycobacterium bovis (strain BCG / Pasteur 1173P2) OX=410289 GN=ceoB PE=4 SV=1	87	262	18	24.2	6.37	9744	8.34189e+07	1.01439e+08	9.30913e+07	9.39034e+07	1.09886e+08	1.06387e+08	9.29773e+07	7.11534e+07	1.05511e+08	1.28711e+08	7.20326e+07	1.01603e+08	7.92002e+07	8.6283e+07	9.11573e+07	108515941	7.96048e+07	8.77608e+07
214	A1KGI8	30S ribosomal protein S3 OS=Mycobacterium bovis (strain BCG / Pasteur 1173P2) OX=410289 GN=rpsC PE=3 SV=1	66	161	14	30	10.14	5096	8.08947e+07	6.53107e+07	6.15912e+07	9.7729e+07	1.51855e+08	114153294	6.88087e+07	9.14046e+07	7.00274e+07	9.01101e+07	9.46736e+07	1.29683e+08	5.38004e+07	7.95008e+07	8.82662e+07	7.96704e+07	1.65867e+08	1.11029e+08
215	A0A0H3M5U7	Uncharacterized protein OS=Mycobacterium bovis (strain BCG / Pasteur 1173P2) OX=410289 GN=BCG_2259 PE=3 SV=1	2	1	1	44.6	5.6	22	908.737	908.737	908.737	908.737	908.737	908.737	908.737	908.737	908.737	908.737	908.737	908.737	908.737	908.737	908.737	908.737	908.737	908.737
216	A0A0H3MAL6	Possible exported protein OS=Mycobacterium bovis (strain BCG / Pasteur 1173P2) OX=410289 GN=BCG_0561 PE=4 SV=1	35	36	5	24.6	5.08	629	1.03066e+07	5.52187e+06	6.47542e+06	5.3774e+06	7.37538e+06	6.49749e+06	7.02535e+06	1.06223e+07	7.55618e+06	4.77347e+06	3.34795e+06	5.55139e+06	1.20712e+07	8.99325e+06	1.29124e+08	7.14065e+06	9.83212e+06	8.54453e+06
217	A1KQI8	Putative 4-hydroxy-4-methyl-2-oxoglutarate aldolase OS=Mycobacterium bovis (strain BCG / Pasteur 1173P2) OX=410289 GN=BCG_3916 PE=3 SV=1	89	158	10	16.2	5.27	4032	2.78093e+08	2.84226e+08	2.81289e+08	2.98936e+08	3.19402e+08	2.94249e+08	2.81155e+08	2.93067e+08	2.73344e+08	3.57212e+08	3.78804e+08	4.11388e+08	3.00197e+08	2.55895e+08	3.32038e+08	2.87619e+08	3.17454e+08	323883750
218	A0A0H3M8A4	Probable transcriptional regulatory protein (Probably gntR-family) OS=Mycobacterium bovis (strain BCG / Pasteur 1173P2) OX=410289 GN=BCG_0536 PE=4 SV=1	4	4	1	26	5.88	52	908.737	908.737	908.737	908.737	908.737	908.737	908.737	908.737	2.05637e+06	908.737	908.737	1.67702e+06	1.53861e+06	908.737	908.737	1.321e+06	908.737	1.63685e+06
219	A0A0H3MF98	Probable cold shock protein A cspA OS=Mycobacterium bovis (strain BCG / Pasteur 1173P2) OX=410289 GN=cspA PE=4 SV=1	96	427	9	7.4	5.26	12936	2893072838	1729996101	2048587828	1702853828	2451066720	2510602475	2192586164	2918732779	3004565914	1652849646	2039303273	2229839821	3395590071	3877877467	3765387467	2335954045	2752071779	3262185057
220	A0A0H3MA07	Uncharacterized protein OS=Mycobacterium bovis (strain BCG / Pasteur 1173P2) OX=410289 GN=BCG_1346 PE=4 SV=1	68	39	6	17.2	6.19	1273	5.32678e+06	8.87969e+06	8.33087e+06	7.55499e+06	5.00308e+06	3.82697e+06	3.02796e+06	4.44703e+06	3.73021e+06	1.61396e+06	1.69228e+06	2.59906e+06	3.32444e+06	2.32423e+06	1.13759e+06	4.48847e+06	5.47952e+06	3.13983e+06
221	A0A0H3M5Y9	Ricin B-type lectin domain-containing protein OS=Mycobacterium bovis (strain BCG / Pasteur 1173P2) OX=410289 GN=BCG_1480 PE=4 SV=1	65	138	6	16.8	4.56	4385	3.86159e+07	1.85133e+07	2.37465e+07	2.31665e+07	9.18571e+06	2.13331e+07	2.95713e+07	2.11972e+07	2.17977e+07	29938308	1.93021e+07	3.51846e+07	1.30035e+07	2.10291e+07	2.04133e+07	1.51721e+07	1.91724e+07	2.14913e+07
222	A0A0H3M1E6	Possible conserved secreted protein OS=Mycobacterium bovis (strain BCG / Pasteur 1173P2) OX=410289 GN=BCG_0421c PE=4 SV=1	5	4	1	31.8	10.11	149	908.737	329440	350348	538226	908.737	908.737	430803	908.737	908.737	727519	908.737	525986	908.737	908.737	908.737	265569	1.2154e+06	520179
223	A0A0H3M8G8	Possible 2-hydroxyhepta-2,4-diene-1,7-dioate isomerase OS=Mycobacterium bovis (strain BCG / Pasteur 1173P2) OX=410289 GN=BCG_3014c PE=4 SV=1	46	179	11	25.3	5.58	3159	4.99416e+08	4.41895e+08	4.15036e+08	4.1399e+08	4.67145e+08	471211077	4.83176e+08	4.25871e+08	4.71449e+08	4.32053e+08	4.33514e+08	5.08072e+08	4.75644e+08	4.78123e+08	568953581	4.35111e+08	466379174	4.81472e+08
224	A1KGU6	Peroxynitrite isomerase 1 OS=Mycobacterium bovis (strain BCG / Pasteur 1173P2) OX=410289 GN=BCG_0865c PE=3 SV=1	69	90	10	23.9	5.01	2342	7.43881e+06	1.00274e+07	1.21338e+07	8.09239e+06	1.01753e+07	1.06087e+07	1.19144e+07	1.04539e+07	1.22848e+07	1.06562e+07	8.73877e+06	1.28668e+07	8.37434e+06	8.02931e+06	6.39437e+06	2.86512e+06	5.52872e+06	1.07648e+07
225	A0A0H3M5A8	Bifunctional apolipoprotein N-acyltransferase/polyprenol monophosphomannose synthase OS=Mycobacterium bovis (strain BCG / Pasteur 1173P2) OX=410289 GN=lnt PE=1 SV=1	2	1	1	93.8	8.13	34	908.737	908.737	908.737	908.737	908.737	908.737	908.737	908.737	908.737	908.737	908.737	908.737	908.737	908.737	908.737	908.737	908.737	908.737
226	A1KMV6	PGL/p-HBAD biosynthesis rhamnosyltransferase OS=Mycobacterium bovis (strain BCG / Pasteur 1173P2) OX=410289 GN=BCG_2983c PE=3 SV=1	2	2	1	49.4	9.64	51	908.737	908.737	908.737	2.74283e+06	2.316e+06	1.54668e+06	908.737	908.737	908.737	908.737	1.58083e+06	1.79067e+06	908.737	908.737	1.26215e+06	1.24426e+06	4.64873e+06	908.737
227	A0A0H3M4T5	Uncharacterized protein OS=Mycobacterium bovis (strain BCG / Pasteur 1173P2) OX=410289 GN=BCG_1849 PE=4 SV=1	37	29	4	22.8	6.11	679	5.95855e+06	2.94278e+06	3.3815e+06	542081	5.08451e+06	3.28003e+06	3.4934e+06	3.81655e+06	3.57222e+06	908.737	1.49484e+06	908.737	3.77597e+06	5.27786e+06	3.21837e+06	4.45458e+06	3.90949e+06	6.82655e+06
228	A0A0H3M9D1	Uncharacterized protein OS=Mycobacterium bovis (strain BCG / Pasteur 1173P2) OX=410289 GN=BCG_3605c PE=4 SV=1	38	20	3	13.9	5.45	315	3.44746e+06	2.38931e+06	2.68293e+06	2.02544e+06	2.42364e+06	3.59557e+06	3.07764e+06	3.63232e+06	3.06374e+06	4.53284e+06	3.15796e+06	4.89632e+06	2.57204e+06	5.6412e+06	3.65644e+06	2.62668e+06	3.5914e+06	2.47721e+06
229	A0A0H3MCT5	Uncharacterized protein OS=Mycobacterium bovis (strain BCG / Pasteur 1173P2) OX=410289 GN=BCG_2537c PE=4 SV=1	18	10	2	29.4	5.83	181	703870	268818	454377	1500686	216024	908.737	532902	221016	908.737	908.737	310858	1.11153e+06	908.737	908.737	510737	355264	542647	586502
230	A0A0H3M1F4	Possible secreted protein OS=Mycobacterium bovis (strain BCG / Pasteur 1173P2) OX=410289 GN=BCG_0431c PE=4 SV=1	46	65	5	25.3	5.92	1321	2.1752e+07	2.17353e+07	2.55036e+07	2.72449e+07	3.09644e+07	2.47213e+07	2.54593e+07	3.09322e+07	1.97159e+07	2.16065e+07	1.95038e+07	2.6256e+07	2.90964e+07	3.70233e+07	1.97168e+07	2.50031e+07	2.05638e+07	2.48141e+07
231	A0A0H3MAS3	Uncharacterized protein OS=Mycobacterium bovis (strain BCG / Pasteur 1173P2) OX=410289 GN=BCG_3875c PE=4 SV=1	59	117	6	28.5	4.93	4638	8.71754e+06	1.02364e+07	1.01401e+07	1.2761e+07	1.30765e+07	1.25607e+07	1.22371e+07	1.17782e+07	1.1885e+07	9.75629e+06	8.19432e+06	8.3838e+06	11714258	1.23598e+07	1.04786e+07	1.05888e+07	9.72588e+06	1.01024e+07
232	A0A0G2Q9J4	Probable transcriptional regulatory protein (Probably tetR-family) OS=Mycobacterium bovis (strain BCG / Pasteur 1173P2) OX=410289 GN=BCG_3324 PE=4 SV=1	65	125	13	24.8	5.52	3409	3.08999e+07	4.06688e+07	3.90089e+07	3.6385e+07	3.97567e+07	7.02352e+07	3.58976e+07	3.69618e+07	3.83653e+07	4.61965e+07	3.75512e+07	5.70943e+07	3.48615e+07	3.38987e+07	3.13217e+07	3.15746e+07	4.26896e+07	3.3376e+07
233	A0A0H3M2B7	Glutathione hydrolase proenzyme OS=Mycobacterium bovis (strain BCG / Pasteur 1173P2) OX=410289 GN=ggtA PE=3 SV=1	47	139	14	54.6	6.42	4003	1.66086e+07	1.92516e+07	1.95129e+07	2.58387e+07	2.68375e+07	2.22988e+07	1.50968e+07	1.73591e+07	2.03759e+07	1.94425e+07	1.81053e+07	1.17872e+07	1.15238e+07	1.43782e+07	2.37445e+07	2.6415e+07	1.66967e+07	1.20526e+07
234	A0A0H3MI14	Uncharacterized protein OS=Mycobacterium bovis (strain BCG / Pasteur 1173P2) OX=410289 GN=BCG_3482 PE=4 SV=1	70	99	5	15.3	4.53	2435	2.03493e+07	1.43239e+07	2.14381e+07	1.8717e+07	1.58137e+07	1.87483e+07	2.05181e+07	2.28836e+07	1.93618e+07	1.02012e+07	1.10848e+07	9.53574e+06	2.00306e+07	17218469	2.52047e+07	2.42723e+07	1.69788e+07	2.30742e+07
235	A1KHF6	Bifunctional protein GlmU OS=Mycobacterium bovis (strain BCG / Pasteur 1173P2) OX=410289 GN=glmU PE=3 SV=1	18	64	6	51.6	6.06	2808	3.44168e+06	3.55697e+06	3.69276e+06	4.75661e+06	2.2436e+06	3.13389e+06	1.46991e+06	2.52742e+06	1.39098e+06	1.64217e+06	1.15469e+06	1.54927e+06	1.1653e+06	3.6293e+06	3.06651e+06	4.23308e+06	5.05547e+06	2.82951e+06
236	A0A0H3M3Y8	Possible transcriptional regulatory protein OS=Mycobacterium bovis (strain BCG / Pasteur 1173P2) OX=410289 GN=BCG_1535 PE=4 SV=1	16	3	1	7.1	11.94	82	908.737	908.737	908.737	908.737	908.737	908.737	908.737	908.737	908.737	908.737	908.737	908.737	908.737	908.737	908.737	908.737	908.737	908.737
237	A0A0H3MA05	Putative oxidoreductase OS=Mycobacterium bovis (strain BCG / Pasteur 1173P2) OX=410289 GN=BCG_3839 PE=4 SV=1	22	36	4	33.9	6.7	629	1.65359e+06	1.06058e+07	7.07734e+06	5.71692e+06	5.99391e+06	6.41006e+06	2.68245e+06	375960	2.47702e+06	1.09994e+07	2.42014e+06	532625	324871	4.37785e+07	2.32104e+07	5.58641e+07	3.80952e+07	3.22262e+06
238	A0A0H3M966	Peptidase M20 domain-containing protein 2 OS=Mycobacterium bovis (strain BCG / Pasteur 1173P2) OX=410289 GN=amiB1 PE=3 SV=1	51	112	11	40.7	5.2	3053	4.27701e+07	3.04026e+07	2.84808e+07	2.59338e+07	3.30304e+07	3.60328e+07	3.00215e+07	3.28701e+07	2.66328e+07	1.75128e+07	2.22108e+07	1.38068e+07	3.5415e+07	3.3061e+07	3.58476e+07	3.53805e+07	3.44784e+07	3.79597e+07
239	A0A0H3MDG1	Usp domain-containing protein OS=Mycobacterium bovis (strain BCG / Pasteur 1173P2) OX=410289 GN=TB15.3 PE=3 SV=1	99	555	20	15.3	5.83	17046	2775755561	2785211074	3057139186	2517703611	2073675337	2476880052	2001383662	1873173916	2137269172	3817510397	2983060195	3626427818	2126687042	2189450249	1311952816	2020923449	1761066490	2139674581
240	A0A0H3M794	Uncharacterized protein OS=Mycobacterium bovis (strain BCG / Pasteur 1173P2) OX=410289 GN=BCG_2774c PE=4 SV=1	31	2	2	9.5	7.44	67	908.737	908.737	908.737	908.737	908.737	908.737	908.737	908.737	908.737	908.737	908.737	908.737	908.737	908.737	908.737	908.737	908.737	908.737
241	A0A0H3M5K7	Probable short-chain type dehydrogenase/reductase OS=Mycobacterium bovis (strain BCG / Pasteur 1173P2) OX=410289 GN=BCG_1305c PE=3 SV=1	49	73	9	29.2	7.71	2862	4.11977e+06	2.03915e+07	1.78508e+07	2.63133e+07	2.01467e+07	4.43862e+06	1.15114e+07	9.77285e+06	4.61632e+06	2.41476e+07	1.20343e+07	28438650	9.52291e+06	908.737	3.96286e+06	2.19979e+06	7.06173e+06	2.88947e+06
242	A0A0H3M984	Probable moaD-moaE fusion protein moaX OS=Mycobacterium bovis (strain BCG / Pasteur 1173P2) OX=410289 GN=moaX PE=4 SV=1	62	115	9	24	5.2	3327	3.84561e+07	2.64605e+07	2.44912e+07	2.36118e+07	3.88233e+07	3.58987e+07	2.80849e+07	3.42473e+07	3.89885e+07	2.18827e+07	2.42778e+07	1.92899e+07	3.54226e+07	3.20482e+07	2.82466e+07	2.90333e+07	2.36171e+07	3.02928e+07
243	A0A0H3MAH4	Group 1 truncated hemoglobin OS=Mycobacterium bovis (strain BCG / Pasteur 1173P2) OX=410289 GN=glbN PE=3 SV=1	46	20	4	14.4	6.05	723	551026	1.02479e+06	1.31931e+06	202985	908.737	908.737	781393	908.737	908.737	1.51548e+07	4.02448e+06	1.6769e+07	601457	706373	908.737	551236	684326	908.737
244	A0A0H3M698	Uncharacterized protein OS=Mycobacterium bovis (strain BCG / Pasteur 1173P2) OX=410289 GN=BCG_2054 PE=3 SV=1	15	16	2	18.5	6.43	386	1.58281e+06	908.737	908.737	682168	2.50246e+06	2.17684e+06	2.00194e+06	1.4478e+06	2.67464e+06	908.737	908.737	5.74961e+06	908.737	908.737	2.55474e+06	908.737	1.12054e+06	1.43378e+06
245	A0A0H3MAM3	Possible glutaredoxin protein OS=Mycobacterium bovis (strain BCG / Pasteur 1173P2) OX=410289 GN=BCG_3223 PE=4 SV=1	61	59	5	9	7.99	3041	3.00096e+06	2.22006e+07	1.8957e+07	1.83963e+07	1.13155e+07	1.23262e+07	1.90602e+07	2.24904e+07	1.97073e+07	1.59131e+07	1.19303e+07	9.69318e+06	1.03783e+07	2.63259e+07	8.58705e+06	2.20988e+07	3.0194e+07	2.04576e+07
246	A0A0H3MAY9	Probable N-acetylglucosamine-6-phosphate deacetylase nagA OS=Mycobacterium bovis (strain BCG / Pasteur 1173P2) OX=410289 GN=nagA PE=3 SV=1	31	57	7	38.8	5.58	2401	6.47253e+06	9.79305e+06	7.10473e+06	9.66602e+06	5.92817e+06	9.57626e+06	7.58302e+06	4.86694e+06	6.30858e+06	1.2992e+07	5.30372e+06	1.16496e+07	4.61553e+06	6.23283e+06	4.1336e+06	6.11719e+06	2.38293e+06	3.8892e+06
247	A1KHN9	Fructose-1,6-bisphosphatase class 2 OS=Mycobacterium bovis (strain BCG / Pasteur 1173P2) OX=410289 GN=glpX PE=3 SV=2	84	216	17	38.1	5.47	5690	9.56524e+07	1.31124e+08	1.07317e+08	9.85773e+07	109784967	1.06104e+08	1.08592e+08	8.71598e+07	9.65701e+07	9.89188e+07	6.16013e+07	9.45683e+07	6.09425e+07	6.94277e+07	9.61281e+07	1.11971e+08	1.03148e+08	7.98857e+07
248	A0A0H3M451	Uncharacterized protein OS=Mycobacterium bovis (strain BCG / Pasteur 1173P2) OX=410289 GN=BCG_0682 PE=4 SV=1	65	158	6	9.4	5.06	4932	141803851	2.17798e+08	2.03629e+08	2.19562e+08	1.87609e+08	2.03206e+08	190788145	177704757	1.89663e+08	1.85307e+08	2.10748e+08	1.37473e+08	1.72903e+08	1.78319e+08	1.07183e+08	1.63004e+08	1.63488e+08	1.8865e+08
249	A1KI97	ATP synthase gamma chain OS=Mycobacterium bovis (strain BCG / Pasteur 1173P2) OX=410289 GN=atpG PE=3 SV=1	60	290	16	33.9	5.48	11787	6.49287e+07	7.33494e+07	5.70492e+07	6.9113e+07	9.52423e+07	7.02386e+07	5.21952e+07	5.58643e+07	6.00037e+07	7.87361e+07	3.75531e+07	100151739	4.34219e+07	3.83241e+07	6.78816e+07	7.81548e+07	94151224	5.54397e+07
250	A0A0H3M4B5	Probable acyl-CoA thioesterase II tesB1 OS=Mycobacterium bovis (strain BCG / Pasteur 1173P2) OX=410289 GN=tesB1 PE=3 SV=1	20	8	4	33.1	6.4	226	754199	414130	198167	648882	3.94767e+06	785513	495018	908.737	908.737	686997	908.737	616225	908.737	734955	803440	867853	4.46565e+06	908.737
251	A0A0H3MAI8	Probable transcriptional regulatory protein (Probably tetR/acrR-family) OS=Mycobacterium bovis (strain BCG / Pasteur 1173P2) OX=410289 GN=BCG_3197c PE=4 SV=1	27	18	3	21.6	9.98	597	3.56555e+06	5.18269e+06	4.51774e+06	3.08481e+06	5.26333e+06	5.12393e+06	5.89169e+06	2.35691e+06	6.13954e+06	3.1541e+06	1.80557e+06	1.89199e+06	2.52393e+06	2.5616e+06	5.75971e+06	6.12467e+06	6.40148e+06	3.12553e+06
252	A1KGI4	50S ribosomal protein L23 OS=Mycobacterium bovis (strain BCG / Pasteur 1173P2) OX=410289 GN=rplW PE=3 SV=1	72	128	7	11	10.48	2152	1.1928e+08	1.29437e+08	1.34717e+08	139724352	1.40473e+08	1.45349e+08	126836068	1.13106e+08	1.20834e+08	1.14007e+08	9.65583e+07	9.76226e+07	9.37061e+07	8.45667e+07	126739412	1.26361e+08	1.42038e+08	8.62868e+07
253	A0A0H3M4R2	Conserved hypothetical pro-rich protease OS=Mycobacterium bovis (strain BCG / Pasteur 1173P2) OX=410289 GN=BCG_1828 PE=3 SV=1	33	177	12	60	5.74	6784	1.01682e+08	8.01612e+07	7.29704e+07	9.39225e+07	8.50129e+07	9.38882e+07	8.84385e+07	8.69513e+07	9.3973e+07	1.15524e+08	1.10748e+08	1.43782e+08	1.10333e+08	7.70691e+07	8.30883e+07	5.67158e+07	7.17585e+07	8.70602e+07
254	A0A0H3MA38	Possible oxidoreductase OS=Mycobacterium bovis (strain BCG / Pasteur 1173P2) OX=410289 GN=BCG_3029c PE=3 SV=1	20	16	2	22.6	4.6	561	642699	1.08034e+06	289505	838043	2.39182e+06	1.39483e+06	1.36861e+06	908.737	7.26546e+06	2.39496e+06	908.737	3.432e+06	908.737	1.0961e+06	908.737	2.18411e+06	2.54384e+06	1.7162e+06
255	A0A0H3M3A3	Probable alpha-methylacyl-CoA racemase mcr OS=Mycobacterium bovis (strain BCG / Pasteur 1173P2) OX=410289 GN=mcr PE=4 SV=1	54	154	11	38.7	5.17	5992	2.46126e+07	1.63447e+07	1.8343e+07	1.5822e+07	10713955	2.09509e+07	1.09509e+07	1.12664e+07	1.19032e+07	2.23645e+07	17648684	2.76096e+07	2.53978e+07	1.65434e+07	2.18968e+07	1.80875e+07	1.25114e+07	1.29964e+07
256	A0A0H3MD65	Polyphosphate glucokinase ppgK OS=Mycobacterium bovis (strain BCG / Pasteur 1173P2) OX=410289 GN=ppgK PE=4 SV=1	56	101	9	27.4	6.4	3890	3.25334e+07	4.52929e+07	3.00934e+07	3.2222e+07	3.14555e+07	2.6882e+07	2.20607e+07	2.98762e+07	1.67484e+07	3.91164e+07	1.70481e+07	4.58035e+07	1.54719e+07	2.23645e+07	2.46927e+07	2.89328e+07	3.30285e+07	1.4307e+07
257	A0A0H3M1X1	RHH_1 domain-containing protein OS=Mycobacterium bovis (strain BCG / Pasteur 1173P2) OX=410289 GN=BCG_0338 PE=4 SV=1	48	37	3	8.1	7.25	1208	5.51161e+07	4.3024e+07	3.9224e+07	38739053	4.09595e+07	3.23224e+07	5.45915e+07	6.41058e+07	5.04405e+07	2.41656e+07	3.32282e+07	2.34465e+07	4.24602e+07	4.28652e+07	2.66765e+07	3.42832e+07	3.20679e+07	38555359
258	A0A0H3M0V8	Possible lysophospholipase OS=Mycobacterium bovis (strain BCG / Pasteur 1173P2) OX=410289 GN=BCG_0220 PE=4 SV=1	70	127	9	30.2	6.23	5469	6.42245e+07	4.38266e+07	5.37465e+07	7.41783e+07	8.0161e+07	6.40992e+07	4.10433e+07	4.77306e+07	4.64637e+07	4.10723e+07	3.42709e+07	7.55801e+07	3.63854e+07	4.95769e+07	6.54002e+07	6.76908e+07	9.59994e+07	5.47489e+07
259	A0A0H3M893	Putative two component sensor histidine kinase senX3 OS=Mycobacterium bovis (strain BCG / Pasteur 1173P2) OX=410289 GN=senX3 PE=4 SV=1	6	5	1	44.7	6.48	188	908.737	908.737	908.737	908.737	908.737	908.737	908.737	908.737	908.737	908.737	908.737	908.737	908.737	908.737	908.737	908.737	908.737	908.737
260	A0A0H3M9P1	ENDO3c domain-containing protein OS=Mycobacterium bovis (strain BCG / Pasteur 1173P2) OX=410289 GN=BCG_1217 PE=4 SV=1	40	53	4	20.9	8.1	2378	8.55872e+06	1.03481e+07	1.10902e+07	1.12413e+07	1.38783e+07	9.76979e+06	9.92399e+06	9.3853e+06	8.05441e+06	8.8608e+06	7.4731e+06	6.45597e+06	1.08766e+07	7.45926e+06	1.11808e+07	1.29202e+07	1.40287e+07	1.1176e+07
261	A1KKR8	3-methyl-2-oxobutanoate hydroxymethyltransferase OS=Mycobacterium bovis (strain BCG / Pasteur 1173P2) OX=410289 GN=panB PE=3 SV=1	59	68	6	29.3	6	1429	3.19085e+06	3.68704e+06	3.7804e+06	3.70507e+06	5.65656e+06	6.19335e+06	5.23474e+06	4.0904e+06	4.80208e+06	1.50927e+06	777409	1.24544e+06	2.09378e+06	4.6684e+06	3.40226e+06	4.61637e+06	3.23918e+06	2.69874e+06
262	A0A0H3M200	Ribonuclease VapC OS=Mycobacterium bovis (strain BCG / Pasteur 1173P2) OX=410289 GN=vapC PE=3 SV=1	7	4	1	14.8	8.27	103	908.737	908.737	908.737	908.737	908.737	908.737	908.737	908.737	908.737	908.737	908.737	908.737	908.737	908.737	908.737	908.737	908.737	908.737
263	A1KNE3	NADH-quinone oxidoreductase subunit C OS=Mycobacterium bovis (strain BCG / Pasteur 1173P2) OX=410289 GN=nuoC PE=3 SV=1	52	104	11	26.9	5.63	3346	4.70975e+07	4.46759e+07	4.75329e+07	4.45803e+07	5.63909e+07	5.53709e+07	5.25189e+07	4.89919e+07	4.87357e+07	3.99289e+07	3.35434e+07	4.96295e+07	5.08859e+07	5.12641e+07	4.6239e+07	5.48784e+07	4.15888e+07	4.69611e+07
264	A0A0H3MAU5	UPF0336 protein BCG_0684 OS=Mycobacterium bovis (strain BCG / Pasteur 1173P2) OX=410289 GN=BCG_0684 PE=3 SV=1	92	230	11	17.5	4.63	9860	1.90146e+08	1.43873e+08	1.37477e+08	1.48541e+08	2.04107e+08	2.05639e+08	1.89645e+08	1.89512e+08	2.31477e+08	1.35394e+08	1.30267e+08	165223161	1.50109e+08	2.27381e+08	1.45659e+08	1.79087e+08	2.00518e+08	2.23454e+08
265	A0A0H3MAA5	Probable phosphoglucomutase pgmA OS=Mycobacterium bovis (strain BCG / Pasteur 1173P2) OX=410289 GN=pgmA PE=3 SV=1	63	342	20	58.2	5.88	14091	1.10278e+08	1.05238e+08	9.2432e+07	7.38178e+07	1.09734e+08	9.5629e+07	8.79331e+07	9.15951e+07	9.72767e+07	1.08859e+08	9.42583e+07	9.84993e+07	7.69133e+07	1.12459e+08	1.03541e+08	1.04839e+08	1.06214e+08	1.01919e+08
266	A0A0G2Q9M3	Aldehyde dehydrogenase (NAD(+)) OS=Mycobacterium bovis (strain BCG / Pasteur 1173P2) OX=410289 GN=pcd_2 PE=3 SV=1	18	64	5	51.4	5.4	2276	4.4555e+06	9.88727e+06	6.0156e+06	6.04525e+06	6.99043e+06	8.63538e+06	5.76651e+06	3.2217e+06	5.75763e+06	8.20458e+06	6.40313e+06	8.53352e+06	4.63723e+06	2.92148e+06	6.13838e+06	8.77001e+06	7.74369e+06	3.03355e+06
267	A0A0H3MA81	Probable lipase lipH OS=Mycobacterium bovis (strain BCG / Pasteur 1173P2) OX=410289 GN=lipI PE=3 SV=1	27	35	6	34	5.05	1378	5.89433e+06	2.69749e+06	909904	5391322	8.69466e+06	4.04065e+06	2.64668e+06	1.65768e+06	2.68338e+06	2.27021e+06	2.66119e+06	7.26336e+06	5999165	2.29798e+06	1.10051e+07	7.04867e+06	1.56635e+07	6.6571e+06
268	A0A0H3MA31	Acetohydroxy-acid synthase small subunit OS=Mycobacterium bovis (strain BCG / Pasteur 1173P2) OX=410289 GN=ilvN PE=3 SV=1	15	12	3	18.2	8.16	163	2.61628e+06	1.12557e+07	1.12131e+07	14025058	9.40828e+06	8.6897e+06	7.36816e+06	5.88714e+06	8.14001e+06	1.08253e+07	6.24156e+06	8.1318e+06	5.68332e+06	6.62377e+06	2.28501e+06	4.65309e+06	6.69107e+06	1.97233e+06
269	A0A0H3MAT7	Probable acyl-CoA dehydrogenase fadE25 OS=Mycobacterium bovis (strain BCG / Pasteur 1173P2) OX=410289 GN=fadE25 PE=3 SV=1	97	1455	46	41.7	5.34	49496	1940869993	2143931860	2040873529	1922978508	1817636685	2055782322	1876927049	1956420798	1906717421	2166344604	1942520554	1993832516	2059059581	2256175975	1921569936	1967715996	1820123816	2044135907
270	A0A0H3M0S1	SnoaL-like domain-containing protein OS=Mycobacterium bovis (strain BCG / Pasteur 1173P2) OX=410289 GN=BCG_0177c PE=4 SV=1	41	121	8	15.5	4.63	3953	1.99857e+07	1.60922e+07	1.72018e+07	1.89532e+07	2.4786e+07	2.33722e+07	2.14309e+07	2.11013e+07	2.19955e+07	2.00294e+07	1.85611e+07	2.2432e+07	2.54867e+07	2.50848e+07	3.02318e+07	2.42599e+07	2.22491e+07	2.07443e+07
271	A0A0H3MEH0	Helicase ATP-binding domain-containing protein OS=Mycobacterium bovis (strain BCG / Pasteur 1173P2) OX=410289 GN=BCG_2043c PE=4 SV=1	2	3	2	177.7	5.72	128	908.737	908.737	908.737	908.737	908.737	908.737	908.737	908.737	908.737	908.737	908.737	908.737	908.737	908.737	908.737	908.737	908.737	908.737
272	A0A0H3M8A0	Haloalkane dehalogenase OS=Mycobacterium bovis (strain BCG / Pasteur 1173P2) OX=410289 GN=dhmA PE=3 SV=1	46	79	9	33.3	6.98	2364	2.18739e+06	3.3122e+07	4.05271e+07	5.40281e+07	2.03497e+07	1.94163e+07	1.005e+07	5.20864e+06	4.34328e+06	2.50448e+07	1.21437e+07	2.62544e+07	3.48962e+06	1.98915e+06	2.95583e+06	9.00573e+06	1.21951e+07	9.90445e+06
273	A0A0H3M7G0	Probable lipoprotein lppU OS=Mycobacterium bovis (strain BCG / Pasteur 1173P2) OX=410289 GN=lppU PE=4 SV=1	8	1	1	18.1	5.02	50	908.737	908.737	908.737	908.737	908.737	908.737	908.737	908.737	908.737	908.737	908.737	908.737	908.737	908.737	908.737	908.737	908.737	908.737
274	A1KH31	Peptidoglycan-binding protein ArfA OS=Mycobacterium bovis (strain BCG / Pasteur 1173P2) OX=410289 GN=arfA PE=1 SV=1	12	31	2	33.6	7.39	730	4.20095e+06	5.3638e+06	5.49815e+06	6.58508e+06	2.94679e+06	4.31404e+06	5.88765e+06	7.19849e+06	5.46157e+06	1.43277e+07	6.93339e+06	9.08917e+06	9.24525e+06	3.30142e+06	4.24327e+06	4.31586e+06	6.14347e+06	5.11645e+06
275	A0A0H3MAS5	Antitoxin OS=Mycobacterium bovis (strain BCG / Pasteur 1173P2) OX=410289 GN=BCG_0642c PE=3 SV=1	21	5	1	9.7	7.27	117	3.72318e+06	1963495	2.35823e+06	6.73195e+06	2.8719e+06	3.48931e+06	1.6701e+06	2.11438e+06	1.61753e+06	1.70175e+06	6.65065e+06	5.60791e+06	908.737	3.17581e+06	1.55401e+06	908.737	5.06838e+06	2.66739e+06
276	A0A0H3M8P9	HpcH_HpaI domain-containing protein OS=Mycobacterium bovis (strain BCG / Pasteur 1173P2) OX=410289 GN=BCG_3100c PE=4 SV=1	76	298	20	33.1	4.89	9645	1.23773e+08	1.30193e+08	1.14898e+08	1.40456e+08	1.41076e+08	1.29919e+08	1.3508e+08	1.2437e+08	1.4262e+08	1.2525e+08	1.2267e+08	1.68034e+08	1.32547e+08	1.10707e+08	1.12818e+08	1.1963e+08	1.39636e+08	1.18029e+08
277	A0A0H3M3L3	Corrinoid adenosyltransferase OS=Mycobacterium bovis (strain BCG / Pasteur 1173P2) OX=410289 GN=BCG_1375c PE=3 SV=1	55	40	5	20.7	6.1	1436	584391	2.39481e+06	4.47614e+06	4.34656e+06	3.00919e+06	1.50941e+06	1.21713e+06	1.4794e+06	1.24985e+06	2.65681e+06	1.61975e+06	2.60204e+06	754638	1.00256e+06	469136	1.31372e+06	1.64358e+06	1.32093e+06
278	A0A0H3M6L1	Uncharacterized protein OS=Mycobacterium bovis (strain BCG / Pasteur 1173P2) OX=410289 GN=BCG_2547 PE=4 SV=1	52	42	4	8.2	6.79	1785	9.53291e+06	1.13881e+07	9.28704e+06	9.38973e+06	8.04754e+06	9.55649e+06	1.26618e+07	1.11754e+07	8.47489e+06	1.09184e+07	7.14015e+06	7.17727e+06	1.15488e+07	9.37265e+06	3.37258e+06	8.62634e+06	1.29059e+07	4.40527e+06
279	A0A0H3M0N8	Possible oxidoreductase OS=Mycobacterium bovis (strain BCG / Pasteur 1173P2) OX=410289 GN=BCG_0130 PE=3 SV=1	45	40	9	32.6	6.6	594	2.22222e+07	1.04471e+07	1.70568e+07	1.9985e+07	4.21004e+07	3.55145e+07	2.12925e+07	2.7357e+07	3.83665e+07	1.22492e+07	7.74762e+06	1.6657e+07	1.38743e+07	3.152e+07	3.49353e+07	5.05389e+07	3.8249e+07	3.92064e+07
280	A0A0H3M507	Uncharacterized protein OS=Mycobacterium bovis (strain BCG / Pasteur 1173P2) OX=410289 GN=BCG_1566 PE=4 SV=1	42	18	8	33.4	5.43	431	419012	3.92096e+06	352116	310410	929467	2.7994e+06	331717	908.737	576037	1.95804e+06	352165	453407	908.737	779958	1.74604e+06	3.43273e+06	4.01032e+06	82874.3
281	A1KJX3	Catalase-peroxidase OS=Mycobacterium bovis (strain BCG / Pasteur 1173P2) OX=410289 GN=katG PE=3 SV=1	87	1604	71	80.5	5.21	53784	2467643081	2121423125	2076847021	2051342932	2515227464	2507759545	2567058540	2773316911	2272313758	2074382139	2188454869	2194456344	2846365733	2772104386	3170363163	2444091449	2438061909	2518815597
282	A0A0H3M0S5	Probable short-chain type dehydrogenase/reductase OS=Mycobacterium bovis (strain BCG / Pasteur 1173P2) OX=410289 GN=BCG_0184 PE=4 SV=1	92	495	22	29.8	5.45	21705	3.41174e+08	3.30859e+08	3.02812e+08	3.33383e+08	3.57058e+08	3.22351e+08	2.92068e+08	2.90311e+08	2.48599e+08	3.25076e+08	2.80347e+08	4.27952e+08	2.59199e+08	2.35932e+08	3.35964e+08	3.18497e+08	373044854	2.59888e+08
283	A1KPR5	Uncharacterized tRNA/rRNA methyltransferase BCG_3644c OS=Mycobacterium bovis (strain BCG / Pasteur 1173P2) OX=410289 GN=BCG_3644c PE=3 SV=1	7	9	2	33.9	10.93	215	730678	7.70296e+06	398934	539258	1.04421e+06	2.85405e+06	6.60957e+06	4.54243e+06	1.21712e+06	6.84841e+06	1.07726e+07	3.66733e+06	5.23376e+06	4.96018e+06	4.47323e+06	6992232	1.23426e+07	7.31596e+06
284	A1KLV4	Pyridoxal 5'-phosphate synthase subunit PdxT OS=Mycobacterium bovis (strain BCG / Pasteur 1173P2) OX=410289 GN=pdxT PE=3 SV=1	20	26	2	21.1	5.58	1164	774538	945996	863640	2.00843e+06	2.24996e+06	2.30086e+06	1.82006e+06	1.03036e+06	864010	486614	493821	789682	911004	869159	1.2011e+06	984014	3.28531e+06	800030
285	A0A0H3M3W1	Glucose-6-phosphate 1-dehydrogenase OS=Mycobacterium bovis (strain BCG / Pasteur 1173P2) OX=410289 GN=zwf2 PE=3 SV=1	16	17	4	57.3	5.76	383	1.44383e+06	1.07087e+06	932448	1.58805e+06	1.54066e+06	2.34655e+06	908.737	908.737	1.19086e+06	1.25323e+06	908.737	1.72599e+06	908.737	320478	1.35232e+06	1.91987e+06	3.04901e+06	908.737
286	A0A0H3M7Y4	Phosphate acetyltransferase OS=Mycobacterium bovis (strain BCG / Pasteur 1173P2) OX=410289 GN=pta PE=3 SV=1	3	18	1	72.9	5.4	796	252000	440374	431812	314493	768111	908.737	908.737	79699.4	2.93118e+06	390137	333501	353087	908.737	284013	908.737	633827	713125	379154
287	A1KMY9	3-isopropylmalate dehydrogenase OS=Mycobacterium bovis (strain BCG / Pasteur 1173P2) OX=410289 GN=leuB PE=3 SV=1	51	176	13	35.3	5.74	4947	3.73761e+07	5.26745e+07	5.25157e+07	6.8154e+07	3.03287e+07	5.03454e+07	5.70081e+07	3.85241e+07	4.1139e+07	3.255e+07	2.10008e+07	3.2444e+07	2.37189e+07	5.69681e+07	4.81911e+07	6.07849e+07	4.56417e+07	6.68934e+07
288	A0A0H3M9D5	Possible CoA-transferase (Alpha subunit) OS=Mycobacterium bovis (strain BCG / Pasteur 1173P2) OX=410289 GN=BCG_3615 PE=4 SV=1	58	57	9	31.7	6.01	1362	1.06422e+07	9.98473e+06	1.37083e+07	1.12379e+07	1.08359e+07	1.21533e+07	1.41825e+07	9.66255e+06	5.85813e+06	2.65544e+07	2.07304e+07	2.76277e+07	8.27849e+06	1.22159e+07	8.86355e+06	6.77915e+06	2.51372e+06	7.44759e+06
289	A0A0H3MA92	Glutaredoxin-like protein NrdH OS=Mycobacterium bovis (strain BCG / Pasteur 1173P2) OX=410289 GN=nrdH PE=3 SV=1	23	2	1	8.4	7.97	70	908.737	908.737	908.737	908.737	908.737	908.737	908.737	908.737	908.737	908.737	908.737	908.737	908.737	908.737	908.737	908.737	908.737	908.737
290	A0A0H3MDX6	Probable conserved membrane protein OS=Mycobacterium bovis (strain BCG / Pasteur 1173P2) OX=410289 GN=BCG_1816 PE=4 SV=1	19	63	18	152.7	5.45	1781	3.36153e+06	5.25219e+06	1.02931e+06	8.32084e+06	9.415e+06	4.84153e+06	2.92186e+06	728460	3.01701e+06	1.31968e+07	2.70694e+06	1.43678e+07	908.737	908.737	4.55603e+06	2.9601e+06	3.75029e+07	4.15326e+06
291	A0A0H3MFQ5	Uncharacterized protein OS=Mycobacterium bovis (strain BCG / Pasteur 1173P2) OX=410289 GN=BCG_2534 PE=4 SV=1	84	32	7	14.9	4.68	603	6.58279e+06	6.95794e+06	6.61075e+06	5.31735e+06	5.50249e+06	6.36627e+06	4.42383e+06	4.28771e+06	6.01676e+06	4.79077e+06	4.92281e+06	2.77312e+06	3.00717e+06	5.78425e+06	2.66096e+06	6.29219e+06	2.08607e+06	6.61125e+06
292	A1KFR2	Chaperonin GroEL 2 OS=Mycobacterium bovis (strain BCG / Pasteur 1173P2) OX=410289 GN=groEL2 PE=3 SV=1	100	6202	94	56.7	4.92	206847	51497827793	57065825084	61228045505	60824279714	52447359223	55383184626	66696217218	66764279552	65734540685	57252385650	60994917273	52897559325	62913300031	55325058529	36071535082	47970301949	47895159530	59515423896
293	A0A0H3MA46	Probable cysteine synthase b cysM OS=Mycobacterium bovis (strain BCG / Pasteur 1173P2) OX=410289 GN=cysM PE=3 SV=1	30	37	5	34.4	5.29	832	1876597553	1535899187	1481144458	2078083723	2008414726	1446135057	1582480438	1822540400	2496414938	1353590537	2277629583	1457568521	1886637512	1811317639	1842414210	2245621932	2211109427	2658351855
294	A0A0H3M2L6	SnoaL-like domain-containing protein OS=Mycobacterium bovis (strain BCG / Pasteur 1173P2) OX=410289 GN=BCG_0174 PE=4 SV=1	57	36	7	19	6.19	881	1.047e+07	1.9814e+07	1.29885e+07	1.86068e+07	1.98501e+07	2.69525e+07	1.17882e+07	1.06601e+07	1.97126e+07	5.36327e+06	4.9399e+06	2.51461e+06	9.90626e+06	2.41413e+07	2.09626e+07	1.73167e+07	1.87736e+07	1.61959e+07
295	A0A0H3M6T9	GTP cyclohydrolase 1 type 2 homolog OS=Mycobacterium bovis (strain BCG / Pasteur 1173P2) OX=410289 GN=BCG_2248c PE=3 SV=1	65	231	15	39.6	5.33	5737	1.11635e+08	166569992	1.38951e+08	1.08723e+08	1.33756e+08	1.42425e+08	1.14265e+08	8.84201e+07	1.3034e+08	1.45434e+08	1.08945e+08	9.48727e+07	1.04987e+08	1.18648e+08	153872112	1.81708e+08	1.30408e+08	150057022
296	A0A0H3M6D1	L-threonine dehydratase OS=Mycobacterium bovis (strain BCG / Pasteur 1173P2) OX=410289 GN=ilvA PE=3 SV=1	28	91	7	45	4.75	2329	1.00297e+07	1.06356e+07	8.28193e+06	6.19789e+06	1.09675e+07	1.01519e+07	7.43481e+06	8.00314e+06	1.16461e+07	7.38662e+06	3.00658e+06	1.11974e+07	3.31877e+06	6.01357e+06	8.82439e+06	1.04582e+07	1.02317e+07	9.05525e+06
297	A0A0H3M2K2	Uncharacterized protein OS=Mycobacterium bovis (strain BCG / Pasteur 1173P2) OX=410289 GN=BCG_0617c PE=4 SV=1	9	24	1	12.8	8.78	616	4.64801e+06	6.07988e+06	5.56991e+06	6.40607e+06	4.64905e+06	6.73551e+06	3.32302e+06	3.56346e+06	7.37117e+06	3.42319e+06	7.31101e+06	4.83139e+06	3.44871e+06	2.70765e+06	4.74703e+06	4.19091e+06	6.97792e+06	4.72238e+06
298	A0A0H3M7N1	Probable fatty-acid-CoA ligase fadD2 OS=Mycobacterium bovis (strain BCG / Pasteur 1173P2) OX=410289 GN=fadD2 PE=4 SV=1	36	76	13	59.9	6.77	2510	6.85166e+06	1.82571e+07	1.40916e+07	1.87017e+07	2.24443e+07	1.8469e+07	1.16493e+07	2.71634e+06	908.737	2.10419e+07	10993865	1.87451e+07	3.50967e+06	4.40141e+06	9.09632e+06	1.25432e+07	2.39471e+07	5.14057e+06
299	A0A0H3MBR5	Probable acetyl-/propionyl-coa carboxylase (Beta subunit) accD2 OS=Mycobacterium bovis (strain BCG / Pasteur 1173P2) OX=410289 GN=accD2 PE=3 SV=1	57	251	21	56.2	5.39	7254	5.68528e+07	5.73938e+07	4.7444e+07	5.5108e+07	3.91824e+07	5.10807e+07	5.64824e+07	4.28064e+07	5.38946e+07	9.48885e+07	5.72009e+07	7.5677e+07	4.08271e+07	4.18981e+07	5.59569e+07	4.84753e+07	4.72778e+07	4.69612e+07
300	A0A0H3M2J2	Possible conserved secreted protein OS=Mycobacterium bovis (strain BCG / Pasteur 1173P2) OX=410289 GN=BCG_0604c PE=4 SV=1	52	69	4	12.1	8.5	1978	3.40918e+07	1.92509e+07	2.41352e+07	28767481	3.03297e+07	2.75526e+07	3.57002e+07	3.80438e+07	3.32334e+07	3.81938e+07	2.72621e+07	3.22953e+07	3.90888e+07	2.2489e+07	3.48632e+07	2.51747e+07	1.47034e+07	2.06125e+07
301	A0A0H3MHX6	Probable enoyl-CoA hydratase echA18 OS=Mycobacterium bovis (strain BCG / Pasteur 1173P2) OX=410289 GN=echA18 PE=3 SV=1	24	41	6	31.3	6.77	1049	1.43458e+06	7.97568e+06	3.98216e+06	6.41201e+06	5.79597e+06	7.19269e+06	3.89974e+06	477959	1.91637e+06	3.76719e+06	4.54571e+06	6.53618e+06	443520	2.3901e+06	908.737	3.55102e+06	7.51849e+06	1.87925e+06
302	A0A0H3M160	ESAT-6-like protein OS=Mycobacterium bovis (strain BCG / Pasteur 1173P2) OX=410289 GN=esxH PE=3 SV=1	20	2	1	10.4	4.7	98	908.737	908.737	908.737	908.737	908.737	908.737	908.737	908.737	908.737	908.737	908.737	908.737	908.737	908.737	908.737	908.737	908.737	908.737
303	A0A0H3M3S8	Lipoarabinomannan carrier protein LprG OS=Mycobacterium bovis (strain BCG / Pasteur 1173P2) OX=410289 GN=lprG PE=1 SV=1	36	44	5	24.5	7.99	2124	6.58176e+06	8.41916e+06	5.58421e+06	8028537	5.57396e+06	7.35153e+06	7.19906e+06	7.09926e+06	3.88026e+06	1.4087e+07	1.52423e+07	2.15828e+07	5.04638e+06	8.5025e+06	2.42851e+06	7.61672e+06	1.89468e+07	6.58307e+06
304	A1KPB0	tRNA N6-adenosine threonylcarbamoyltransferase OS=Mycobacterium bovis (strain BCG / Pasteur 1173P2) OX=410289 GN=tsaD PE=3 SV=1	12	2	2	35.1	5.63	36	908.737	447103	908.737	908.737	908.737	908.737	473935	256350	908.737	908.737	908.737	908.737	908.737	908.737	908.737	908.737	908.737	458257
305	A0A0H3M762	Chorismate mutase OS=Mycobacterium bovis (strain BCG / Pasteur 1173P2) OX=410289 GN=BCG_1922c PE=4 SV=1	37	55	6	21.9	5.64	1011	5.59227e+06	4.20062e+06	4.49625e+06	6.10919e+06	5.62098e+06	3.22983e+06	4.99302e+06	2.32279e+06	3.08251e+06	1.01072e+07	6.17426e+06	6.87477e+06	3.32612e+06	5.92152e+06	5.73741e+06	2.36885e+06	3.13244e+06	2.24198e+06
306	P46367	Potassium-activated aldehyde dehydrogenase, mitochondrial OS=Saccharomyces cerevisiae (strain ATCC 204508 / S288c) GN=ALD4 PE=1 SV=2	71	361	23	56.7	6.74	11288	1.42803e+08	5.94048e+07	7.27285e+07	7.20249e+07	1.11036e+08	5.71437e+07	7.37129e+07	1.26681e+08	1.03891e+08	6.99159e+07	1.06827e+08	1.554e+08	1.37244e+08	9.65949e+07	1.33073e+08	8.13044e+07	7.94064e+07	7.39627e+07
307	A0A0H3MAE7	Possible fatty acid synthase OS=Mycobacterium bovis (strain BCG / Pasteur 1173P2) OX=410289 GN=BCG_3780 PE=3 SV=1	51	98	14	46.8	6.71	2703	1.93145e+07	2.93582e+07	3.04983e+07	4.31967e+07	4.89796e+07	3.46732e+07	2.11172e+07	1.38883e+07	17295141	3.0058e+07	2.10406e+07	3.7372e+07	1.20404e+07	6.68142e+06	1.97336e+07	2.38567e+07	4.65901e+07	2.92674e+07
308	A1KFP5	Phosphomethylpyrimidine synthase OS=Mycobacterium bovis (strain BCG / Pasteur 1173P2) OX=410289 GN=thiC PE=3 SV=1	67	413	28	59.9	5.44	13575	2.4597e+08	171987749	1.72936e+08	1.81744e+08	2.13041e+08	1.95131e+08	2.21985e+08	2.61118e+08	224268209	1.18619e+08	1.49206e+08	1.28989e+08	2.6236e+08	2.71448e+08	3.32161e+08	2.79031e+08	2.81851e+08	2.94836e+08
309	A0A0H3M8I0	Chaperone protein DnaJ OS=Mycobacterium bovis (strain BCG / Pasteur 1173P2) OX=410289 GN=dnaJ2 PE=3 SV=1	25	30	6	40.5	6.68	698	908.737	3.89661e+06	7.65269e+06	6437608	908.737	5.32451e+06	8.85156e+06	2.04253e+06	908.737	3.46654e+06	5.98644e+06	2.35822e+06	6.39037e+06	908.737	1.3883e+06	2.76134e+06	8.18449e+06	3.18367e+06
310	A0A0H3ME18	Two component sensor histidine kinase devS OS=Mycobacterium bovis (strain BCG / Pasteur 1173P2) OX=410289 GN=devS PE=4 SV=1	22	37	5	62.2	5.07	945	1.87108e+06	1.6658e+06	260951	1.3385e+06	2.17149e+06	4.40168e+06	1.76898e+06	6.19093e+06	1.38316e+06	459006	2.8565e+06	1.33851e+06	1.22599e+06	3.28376e+06	1.45043e+06	2.9294e+06	2.2524e+06	1.03464e+06
311	A0A0H3MBL1	Hypoxanthine phosphoribosyltransferase OS=Mycobacterium bovis (strain BCG / Pasteur 1173P2) OX=410289 GN=hpt PE=3 SV=1	11	11	2	23.6	5.24	269	908.737	908.737	908.737	3.8005e+06	5.43342e+06	2.07689e+06	908.737	908.737	908.737	908.737	908.737	2.10292e+06	908.737	925438	2.73887e+06	1.51176e+06	5.48775e+06	2.94169e+06
312	A0A0H3MA16	Uncharacterized protein OS=Mycobacterium bovis (strain BCG / Pasteur 1173P2) OX=410289 GN=BCG_3684c PE=4 SV=1	4	2	2	38.4	7.3	54	908.737	908.737	908.737	908.737	908.737	908.737	908.737	908.737	908.737	908.737	908.737	908.737	908.737	908.737	908.737	908.737	908.737	908.737
313	A0A0H3MIQ0	Possible epoxide hydrolase ephE OS=Mycobacterium bovis (strain BCG / Pasteur 1173P2) OX=410289 GN=ephE PE=4 SV=1	7	5	2	36.3	9.89	65	908.737	1.04594e+06	875609	1684572	908.737	908.737	908.737	908.737	908.737	908.737	908.737	908.737	908.737	908.737	908.737	908.737	908.737	908.737
314	A0A0H3M8W5	Probable acyl-[acyl-carrier protein] desaturase desA1 OS=Mycobacterium bovis (strain BCG / Pasteur 1173P2) OX=410289 GN=desA1 PE=3 SV=1	80	569	30	38.7	6.7	16930	1.82202e+08	2.22953e+08	1.31318e+08	2.08131e+08	294165839	2.18635e+08	2.34043e+08	194320338	2.45956e+08	1.65387e+08	1.7266e+08	1.5253e+08	2.10081e+08	2.20778e+08	3.64871e+08	4.15628e+08	505601505	2.99596e+08
315	A0A0H3M9N8	Acetyl-coenzyme A synthetase OS=Mycobacterium bovis (strain BCG / Pasteur 1173P2) OX=410289 GN=acs PE=3 SV=1	9	17	4	71.4	6.01	451	908.737	480034	330227	1.76725e+06	820312	664381	908.737	908.737	908.737	816029	908.737	622337	908.737	437369	590645	908.737	1.42698e+06	908.737
316	A0A0H3MDR2	Probable transcriptional regulatory protein OS=Mycobacterium bovis (strain BCG / Pasteur 1173P2) OX=410289 GN=BCG_1758 PE=4 SV=1	41	53	6	27.9	5.29	1906	1.29956e+07	2.23167e+07	1.71052e+07	1.68525e+07	2.17063e+07	1.6567e+07	5.37202e+06	2.80472e+06	1.17483e+07	1.5194e+07	1.07737e+07	9.604e+06	8.32606e+06	1.7218e+07	1.43125e+07	1.86756e+07	2.00898e+07	1.11955e+07
317	A0A0H3M9Y5	Non-specific serine/threonine protein kinase OS=Mycobacterium bovis (strain BCG / Pasteur 1173P2) OX=410289 GN=pknH PE=4 SV=1	7	25	3	63.7	6.1	953	3.79559e+06	7.62843e+06	3.91659e+06	5.13192e+06	9.55442e+06	7.10809e+06	4.98148e+06	8.01066e+06	5.69246e+06	8.79925e+06	3.2897e+06	7.76899e+06	5.45609e+06	5.29862e+06	5.29914e+06	5.33594e+06	8.26165e+06	4.45697e+06
318	A0A0H3MAL0	Antitoxin OS=Mycobacterium bovis (strain BCG / Pasteur 1173P2) OX=410289 GN=BCG_3207c PE=3 SV=1	21	16	3	16.8	10.86	454	1.99411e+06	2.99981e+06	3.88603e+06	5442435	2.07141e+06	6.55616e+06	5.49334e+06	2.88e+06	3.46089e+06	4.1723e+06	3.41886e+06	1.92352e+06	3.38704e+06	1.95823e+06	1.93133e+06	6.13271e+06	3.71817e+06	1.13899e+06
319	A0A0H3M599	Probable sugar-binding lipoprotein OS=Mycobacterium bovis (strain BCG / Pasteur 1173P2) OX=410289 GN=BCG_2060c PE=4 SV=1	2	1	1	47.8	6.57	19	908.737	908.737	908.737	908.737	908.737	908.737	908.737	908.737	908.737	908.737	908.737	908.737	908.737	908.737	908.737	908.737	908.737	908.737
320	A1KJD0	GTPase Der OS=Mycobacterium bovis (strain BCG / Pasteur 1173P2) OX=410289 GN=der PE=3 SV=1	11	4	2	49.9	7.61	184	908.737	908.737	908.737	908.737	908.737	908.737	908.737	908.737	908.737	908.737	908.737	908.737	908.737	908.737	908.737	908.737	908.737	908.737
321	A0A0H3M4D0	NTF2 domain-containing protein OS=Mycobacterium bovis (strain BCG / Pasteur 1173P2) OX=410289 GN=BCG_0812c PE=4 SV=1	73	158	10	15.2	4.93	5356	1.46095e+08	1.7031e+08	1.84333e+08	1.42332e+08	159986156	1.81381e+08	1.27093e+08	1.08258e+08	1.39041e+08	9.38827e+07	1.16638e+08	1.33495e+08	1.43577e+08	1.44896e+08	1.70975e+08	1.59075e+08	1.48067e+08	1.61584e+08
322	A0A0H3MAH1	Putative oxidoreductase OS=Mycobacterium bovis (strain BCG / Pasteur 1173P2) OX=410289 GN=BCG_3785 PE=4 SV=1	20	10	3	34.8	5.67	391	908.737	338876	908.737	454012	908.737	908.737	567619	470160	908.737	908.737	908.737	433232	908.737	908.737	908.737	458041	608080	908.737
323	A0A0H3MB40	Uncharacterized protein OS=Mycobacterium bovis (strain BCG / Pasteur 1173P2) OX=410289 GN=BCG_1829 PE=3 SV=1	8	14	3	44.2	6.89	424	1.05632e+06	2.17574e+06	1.74131e+06	3.71382e+06	2.8284e+06	908.737	665564	908.737	908.737	4.37559e+06	908.737	3.99515e+06	908.737	908.737	908.737	908.737	7.33714e+06	768940
324	A0A0H3M9I9	TsaD domain-containing protein OS=Mycobacterium bovis (strain BCG / Pasteur 1173P2) OX=410289 GN=BCG_3491c PE=4 SV=1	5	2	1	21.6	6.52	82	908.737	908.737	908.737	908.737	908.737	908.737	908.737	908.737	602236	908.737	908.737	908.737	908.737	908.737	908.737	908.737	908.737	908.737
325	A0A0H3M4T0	DUF732 domain-containing protein OS=Mycobacterium bovis (strain BCG / Pasteur 1173P2) OX=410289 GN=BCG_1844 PE=4 SV=1	44	13	2	12.1	6.11	244	1.35063e+06	518767	375771	955214	309325	908.737	817671	1.30262e+06	827813	323200	463390	908.737	2.31175e+06	1.18894e+06	1.22016e+06	1.0077e+06	585009	1.17928e+06
326	A0A0H3MBV5	Uncharacterized protein OS=Mycobacterium bovis (strain BCG / Pasteur 1173P2) OX=410289 GN=BCG_3778c PE=4 SV=1	90	189	12	15.7	7.4	6085	1.62588e+08	2.18781e+08	2.46351e+08	2.38843e+08	1.97467e+08	2.14884e+08	2.12515e+08	1.95503e+08	1.84026e+08	2.66601e+08	2.34623e+08	248521681	175712077	1.59037e+08	1.0555e+08	1.69593e+08	1.67292e+08	185175531
327	A0A0H3M569	Anthranilate synthase component 1 OS=Mycobacterium bovis (strain BCG / Pasteur 1173P2) OX=410289 GN=trpE PE=3 SV=1	27	63	9	55.8	5.16	1911	8.21852e+06	6.70669e+06	6.38023e+06	1.42189e+07	1.20822e+07	1.30545e+07	5.8993e+06	1.21008e+07	8.71508e+06	4.684e+06	1.38464e+06	5.64562e+06	5.34705e+06	7.07657e+06	1.69619e+07	1.29011e+07	1.32506e+07	6.53617e+06
328	A0A0H3M9Y3	Possible osmoprotectant (Glycine Betaine/carnitine/choline/l-proline) transport ATP-binding protein ABC transporter proV OS=Mycobacterium bovis (strain BCG / Pasteur 1173P2) OX=410289 GN=proV PE=4 SV=1	9	2	1	39.5	7.5	37	908.737	908.737	908.737	627891	908.737	908.737	572508	271069	908.737	955406	908.737	692505	484698	908.737	735472	908.737	734961	458893
329	A0A0H3MBJ9	Uncharacterized protein OS=Mycobacterium bovis (strain BCG / Pasteur 1173P2) OX=410289 GN=BCG_2021c PE=4 SV=1	26	33	8	54.4	6.32	1255	555271	171430	5.85232e+06	3.20524e+06	3.19661e+06	517157	466648	391092	413235	509920	3.03845e+06	3.86589e+06	908.737	626123	3.0822e+06	3.88806e+06	6.6011e+06	2.9016e+06
330	A0A0H3MCA7	Probable conserved transmembrane protein OS=Mycobacterium bovis (strain BCG / Pasteur 1173P2) OX=410289 GN=BCG_3967 PE=4 SV=1	7	18	5	123.5	7.42	688	1.72802e+06	1.5024e+06	1.79347e+06	2.5399e+06	908.737	1.20966e+06	1.7832e+06	1.43854e+06	1.12702e+06	1.98681e+06	227984	2.00746e+06	952681	644528	2.25353e+06	1.28868e+06	4.90024e+06	1.27916e+06
331	A0A0H3M8U1	Diacylglycerol O-acyltransferase OS=Mycobacterium bovis (strain BCG / Pasteur 1173P2) OX=410289 GN=BCG_3153c PE=3 SV=1	20	34	6	50.7	10.1	921	3.11506e+06	2.20456e+06	908.737	1.11574e+07	3.69709e+06	4.23446e+06	2.96501e+06	3.80537e+06	908.737	2.78095e+06	3.26583e+06	2.29168e+06	908.737	426750	2.8895e+06	3.47895e+06	1.08408e+07	5.10412e+06
332	A0A0H3M4I5	Uncharacterized protein OS=Mycobacterium bovis (strain BCG / Pasteur 1173P2) OX=410289 GN=BCG_0884c PE=4 SV=1	94	309	19	30.2	5.22	9934	242150976	1.76487e+08	165806752	2.39136e+08	2.37661e+08	2.12923e+08	1.65585e+08	1.84128e+08	1.8219e+08	2.59401e+08	1.98694e+08	426792458	1.40409e+08	2.6561e+08	2.1288e+08	2.27218e+08	3.71994e+08	2.14294e+08
333	A0A0H3M9U7	Probable cytochrome P450 125 cyp125 OS=Mycobacterium bovis (strain BCG / Pasteur 1173P2) OX=410289 GN=cyp125 PE=3 SV=1	39	158	11	48.4	5.8	4222	2.74864e+07	3.44851e+07	3.04988e+07	3.05994e+07	3.7992e+07	3.7275e+07	2.7695e+07	2.14336e+07	27691365	1.46743e+07	1.33247e+07	9.80367e+06	1.92524e+07	2.68897e+07	3.62208e+07	3.44154e+07	3.06361e+07	2.91446e+07
334	A0A0H3M7T1	Uncharacterized protein OS=Mycobacterium bovis (strain BCG / Pasteur 1173P2) OX=410289 GN=BCG_2729 PE=4 SV=1	96	300	16	24.6	5.14	12046	2.52526e+08	199640046	2.05586e+08	1.89839e+08	2.06241e+08	1.95275e+08	1.84674e+08	1.77677e+08	1.91437e+08	2.40535e+08	2.15583e+08	2.43955e+08	2.09835e+08	1.84726e+08	2.62602e+08	2.02512e+08	1.63286e+08	1.62128e+08
335	A0A0H3M9S7	Uncharacterized protein OS=Mycobacterium bovis (strain BCG / Pasteur 1173P2) OX=410289 GN=BCG_3592c PE=4 SV=1	10	3	3	27.4	7.88	77	908.737	908.737	908.737	908.737	908.737	908.737	908.737	908.737	908.737	908.737	908.737	908.737	908.737	908.737	908.737	908.737	908.737	908.737
336	A0A0H3MG08	Uncharacterized protein OS=Mycobacterium bovis (strain BCG / Pasteur 1173P2) OX=410289 GN=BCG_2653c PE=4 SV=1	99	940	15	15.5	5.14	36996	5508799190	4518525897	4441108467	5074923657	3785047560	3882995115	4108218354	4426783017	4330375645	3669547756	6070716785	4074077468	4672082106	4417177919	5179799723	4192277812	3911582974	4259906442
337	A0A0H3MAB5	Glyceraldehyde-3-phosphate dehydrogenase OS=Mycobacterium bovis (strain BCG / Pasteur 1173P2) OX=410289 GN=gap PE=1 SV=1	94	674	36	35.9	5.45	23792	655265785	1951184918	1788916798	1666890811	1223579002	1230805781	1528194581	692295025	8.39239e+08	1808804859	1221628499	5.51456e+08	6.36577e+08	8.66904e+08	1262833931	1641250390	1538988835	1321708585
338	A0A0H3M5R7	HTH merR-type domain-containing protein OS=Mycobacterium bovis (strain BCG / Pasteur 1173P2) OX=410289 GN=BCG_1865 PE=4 SV=1	12	3	2	24	5.87	37	1.58904e+06	4.38863e+06	2.54032e+06	4.76327e+06	2.01825e+06	2.5136e+06	3.88825e+06	3.10941e+06	3.15402e+06	1.22223e+06	937376	1.76492e+06	1.31923e+06	1.48418e+06	1.70695e+06	1.41787e+06	2.40901e+06	1.84559e+06
339	A0A0H3M8B1	Cyclopropane-fatty-acyl-phospholipid synthase 2 cmaA2 OS=Mycobacterium bovis (strain BCG / Pasteur 1173P2) OX=410289 GN=cmaA2 PE=3 SV=1	56	80	11	34.6	5.29	1880	1.17421e+07	1.64262e+07	1.78652e+07	2.05569e+07	3.0999e+07	2.45678e+07	1.60753e+07	1.65049e+07	1.90418e+07	1.07597e+07	8.30902e+06	1.37757e+07	9.45278e+06	9.10636e+06	2.15227e+07	2.01217e+07	2.54943e+07	1.38786e+07
340	A0A0H3M8R8	Possible globin (Oxygen-binding protein) glbO OS=Mycobacterium bovis (strain BCG / Pasteur 1173P2) OX=410289 GN=glbO PE=4 SV=1	63	88	8	14.9	5.81	2403	4.07335e+07	4.87488e+07	5.25477e+07	5.25598e+07	5.8945e+07	5.60175e+07	4.87195e+07	5.11268e+07	4.26314e+07	4.48325e+07	3.78266e+07	3.00877e+07	3.09826e+07	4.17693e+07	4.66221e+07	5.23419e+07	5.17743e+07	4.54905e+07
341	A0A0H3M5P5	Conserved hypothetical membrane protein OS=Mycobacterium bovis (strain BCG / Pasteur 1173P2) OX=410289 GN=BCG_1827 PE=3 SV=1	13	25	4	53.5	8.87	404	3.23368e+06	602576	3.66774e+06	1.06734e+07	3.34054e+06	3.71701e+06	2.47678e+06	2.23898e+06	1.59062e+06	1.09085e+07	3.73698e+06	9.46962e+06	908.737	908.737	848700	3.46799e+06	1.59136e+07	1.97911e+06
342	A0A0H3M2Y4	Ribosomal RNA small subunit methyltransferase I OS=Mycobacterium bovis (strain BCG / Pasteur 1173P2) OX=410289 GN=rsmI PE=3 SV=1	9	6	2	29.6	6.77	168	908.737	908.737	908.737	908.737	908.737	908.737	908.737	908.737	908.737	908.737	908.737	908.737	908.737	908.737	908.737	908.737	908.737	908.737
343	A1KGJ6	50S ribosomal protein L24 OS=Mycobacterium bovis (strain BCG / Pasteur 1173P2) OX=410289 GN=rplX PE=3 SV=1	80	140	9	11.5	10.36	4173	1.7056e+08	334971598	366841082	2.11407e+08	1.91755e+08	1.89541e+08	2.08342e+08	2.00192e+08	165283569	1.94391e+08	2.5372e+08	1.77007e+08	1.59815e+08	1.47261e+08	1.2298e+08	3.24015e+08	2.17881e+08	1.77205e+08
344	A0A0H3M855	Acyl carrier protein OS=Mycobacterium bovis (strain BCG / Pasteur 1173P2) OX=410289 GN=acpM PE=3 SV=1	79	699	13	12.5	4.09	25228	4721324946	5078000171	6619326014	5419072961	5112933339	6327472030	5074449945	5432722271	5112396105	5571890698	5954846995	6357940382	5669743314	5960061239	6321976607	5040506488	5277749197	5404570889
345	A1KLV6	Pyridoxal 5'-phosphate synthase subunit PdxS OS=Mycobacterium bovis (strain BCG / Pasteur 1173P2) OX=410289 GN=pdxS PE=3 SV=1	69	377	20	31.3	5.39	15818	3.65101e+08	5.48411e+08	4.99047e+08	4.37884e+08	4.59537e+08	4.82797e+08	4.04946e+08	4.31011e+08	5.13774e+08	5.24372e+08	4.50153e+08	4.49821e+08	4.38504e+08	4.03182e+08	5.09774e+08	5.21322e+08	4.32904e+08	469693834
346	A0A0H3M751	FHA domain-containing protein OS=Mycobacterium bovis (strain BCG / Pasteur 1173P2) OX=410289 GN=TB39.8 PE=4 SV=1	68	743	27	56	5.03	18118	6.95374e+08	5.00457e+08	5.25507e+08	4.73184e+08	6.3433e+08	5.34444e+08	5.90474e+08	6.23136e+08	6.34315e+08	6.45466e+08	6.94408e+08	772508977	8.26729e+08	7.51641e+08	6.97543e+08	5.63013e+08	6.3595e+08	6.72562e+08
347	A1KLK6	Oligoribonuclease OS=Mycobacterium bovis (strain BCG / Pasteur 1173P2) OX=410289 GN=orn PE=3 SV=1	66	149	14	23.4	4.7	4063	2.49615e+07	4.56511e+07	8.66451e+07	4.28696e+07	4.67629e+07	3.71132e+07	4.23549e+07	4.38966e+07	4.11771e+07	4.77941e+07	4.29119e+07	3.63192e+07	3.82253e+07	3.31159e+07	3.57381e+07	3.15977e+07	1.94338e+07	3.70691e+07
348	A1KGG3	30S ribosomal protein S7 OS=Mycobacterium bovis (strain BCG / Pasteur 1173P2) OX=410289 GN=rpsG PE=3 SV=1	76	231	15	17.6	10.56	7062	2.4524e+08	1.98521e+08	1.61352e+08	2.13755e+08	3.26258e+08	2.4069e+08	1.54707e+08	2.48961e+08	1.90364e+08	1.95115e+08	220545966	3.24566e+08	2.62683e+08	1.57198e+08	2.04811e+08	2.32717e+08	2.96321e+08	2.99745e+08
349	A0A0H3M9U1	DNA polymerase III subunit gamma/tau OS=Mycobacterium bovis (strain BCG / Pasteur 1173P2) OX=410289 GN=dnaZX PE=3 SV=1	17	34	7	61.9	5.88	1155	908.737	1.87162e+06	1.39781e+06	3.31587e+06	4.47753e+06	1.63875e+06	763560	955050	1.10442e+06	2.33341e+06	1.4074e+06	2.96512e+06	908.737	1.76795e+06	1.45503e+06	1.888e+06	6.30445e+06	324847
350	A0A0H3MCR5	Putative transferase OS=Mycobacterium bovis (strain BCG / Pasteur 1173P2) OX=410289 GN=BCG_1438c PE=4 SV=1	88	269	17	22.8	5	7913	4.42122e+07	3.75452e+07	4.45024e+07	3.87715e+07	4.06746e+07	5.42579e+07	5.70028e+07	5.74835e+07	5.62268e+07	3.71423e+07	3.99295e+07	3.64904e+07	5.23262e+07	5.45841e+07	6.55592e+07	4.23293e+07	3.12101e+07	3.93798e+07
351	A1KNQ0	Adenosylhomocysteinase OS=Mycobacterium bovis (strain BCG / Pasteur 1173P2) OX=410289 GN=ahcY PE=3 SV=1	87	1507	56	54.3	5.22	49935	7569190359	9925045143	8472092231	10108315090	6783168406	6697391331	7614661553	5549207612	6949870161	11955542513	9605120059	10375961980	5443719106	6968929612	8435390379	8927359318	7061972114	8477262922
352	A0A0H3M7K2	Possible methyltransferase (Methylase) OS=Mycobacterium bovis (strain BCG / Pasteur 1173P2) OX=410289 GN=BCG_2649 PE=4 SV=1	39	68	6	29.5	10.45	2462	2.73477e+07	3.00703e+07	2.98863e+07	37518863	3.80484e+07	2.66911e+07	9.39952e+06	1.89235e+07	1.94114e+07	1.24968e+07	4.78692e+06	2.23555e+07	1.55246e+07	7.19628e+06	1.41899e+07	2.63052e+07	2.98475e+07	2.31289e+07
353	A0A0H3MGS5	Possible conserved membrane or secreted protein OS=Mycobacterium bovis (strain BCG / Pasteur 1173P2) OX=410289 GN=BCG_2990c PE=4 SV=1	62	106	10	26.8	6	2960	1.44941e+07	1.85158e+07	1.37331e+07	2.79926e+07	2.30918e+07	1.29361e+07	1.9805e+07	1.37992e+07	1.20292e+07	3.82612e+07	2.9226e+07	4.6094e+07	1.62939e+07	5.10764e+06	1.06476e+07	9.17568e+06	2.20343e+07	1.52911e+07
354	A0A0H3M6N8	DNA repair protein RecN OS=Mycobacterium bovis (strain BCG / Pasteur 1173P2) OX=410289 GN=recN PE=3 SV=1	9	5	2	62.2	5.27	124	908.737	908.737	908.737	908.737	908.737	558334	908.737	908.737	908.737	908.737	908.737	908.737	908.737	908.737	908.737	900695	1.09034e+06	908.737
355	A0A0H3M949	N5-carboxyaminoimidazole ribonucleotide synthase OS=Mycobacterium bovis (strain BCG / Pasteur 1173P2) OX=410289 GN=purK PE=3 SV=1	66	350	19	45.7	5.97	12151	1.63247e+08	1.92231e+08	1.73061e+08	1.67433e+08	1.78814e+08	1.46929e+08	1.33191e+08	1.45574e+08	1.68322e+08	1.88157e+08	1.27119e+08	1.30996e+08	1.40672e+08	1.4892e+08	1.8346e+08	1.92511e+08	1.68291e+08	1.43412e+08
356	A0A0H3M1P1	Probable acyl-CoA dehydrogenase fadE4 OS=Mycobacterium bovis (strain BCG / Pasteur 1173P2) OX=410289 GN=fadE4 PE=4 SV=1	64	531	35	63.5	6.13	21330	2.66985e+08	3.58855e+08	3.59117e+08	3.82115e+08	3.79831e+08	4.04574e+08	3.73964e+08	3.23053e+08	2.74591e+08	3.28467e+08	289374606	3.05026e+08	2.70171e+08	2.73416e+08	341449621	289229019	2.45699e+08	2.52702e+08
357	A0A0H3MAV3	Lysine 6-aminotransferase OS=Mycobacterium bovis (strain BCG / Pasteur 1173P2) OX=410289 GN=lat PE=3 SV=1	25	41	7	49	6	1620	3.25644e+06	5.97891e+06	4.37697e+06	3.7957e+06	3.13873e+06	3.96866e+06	2.8558e+06	492754	2.22149e+06	1.14892e+07	4.83149e+06	1.05381e+07	1.3813e+06	1.56737e+06	1.32361e+06	2.6087e+06	1.0236e+06	2.81826e+06
358	A0A0H3M7P0	Coproporphyrinogen III oxidase OS=Mycobacterium bovis (strain BCG / Pasteur 1173P2) OX=410289 GN=hemY PE=3 SV=1	48	144	11	46.8	6.46	5682	1.54625e+07	2.4574e+07	2.75157e+07	3.05107e+07	2.87072e+07	2.86139e+07	3.10795e+07	1.45176e+07	2.52532e+07	4.5689e+06	4.57487e+06	4.23483e+06	1.14079e+07	1.63793e+07	2.15784e+07	3.46381e+07	3.18184e+07	2.39e+07
359	A0A0H3M2E7	Probable conserved transmembrane protein OS=Mycobacterium bovis (strain BCG / Pasteur 1173P2) OX=410289 GN=BCG_0539 PE=4 SV=1	11	17	2	33.1	5.53	482	2.80533e+06	1.4419e+06	908.737	2.15807e+06	4.35105e+06	2.48902e+06	2.16169e+06	1.18231e+06	1.00289e+06	4.94255e+06	3.94145e+06	3.40138e+06	2.36263e+06	1.67244e+06	2.52118e+06	2.89268e+06	4.9157e+06	1.86155e+06
360	A0A0G2PF30	Foldase YidC OS=Mycobacterium bovis (strain BCG / Pasteur 1173P2) OX=410289 GN=BCG_0027c PE=3 SV=1	9	4	1	40.9	10.11	147	908.737	908.737	908.737	908.737	908.737	908.737	908.737	908.737	908.737	908.737	908.737	908.737	908.737	908.737	908.737	908.737	908.737	908.737
361	A0A0H3M0I2	FHA domain-containing protein OS=Mycobacterium bovis (strain BCG / Pasteur 1173P2) OX=410289 GN=BCG_0049c PE=4 SV=1	33	39	4	17.1	10.8	1504	6.00189e+06	1.00804e+07	6.35741e+06	1.37812e+07	1.51208e+07	9.49853e+06	8.37613e+06	5.40816e+06	5.89439e+06	7.95691e+06	6.47507e+06	9.98624e+06	4.99067e+06	5.42317e+06	7.43138e+06	6.46922e+06	1.92781e+07	6.38853e+06
362	A0A0H3M5S1	VWFA domain-containing protein OS=Mycobacterium bovis (strain BCG / Pasteur 1173P2) OX=410289 GN=BCG_1871c PE=4 SV=1	24	28	6	69.6	4.91	1142	3.83302e+06	3.59421e+06	3.72112e+06	444607	6.5297e+06	3.15923e+06	698391	1.48736e+06	1.90217e+06	3.0629e+06	5.51208e+06	165653	908.737	207681	1.47102e+06	3.56007e+06	7.3154e+06	908.737
363	A0A0H3MAA8	Methyltransf_25 domain-containing protein OS=Mycobacterium bovis (strain BCG / Pasteur 1173P2) OX=410289 GN=BCG_3758 PE=4 SV=1	66	286	13	25	4.82	10812	2.59721e+08	2.2222e+08	2.79565e+08	3.12723e+08	2.84095e+08	2.90335e+08	3.1651e+08	3.37821e+08	2.9646e+08	2.00413e+08	1.88821e+08	1.95328e+08	3.1771e+08	2.81553e+08	3.75471e+08	3.54596e+08	2.54998e+08	2.77009e+08
364	A1KIN7	Transaldolase OS=Mycobacterium bovis (strain BCG / Pasteur 1173P2) OX=410289 GN=tal PE=3 SV=1	71	495	28	40.7	5.05	16550	336383589	3.03829e+08	2.7019e+08	2.91561e+08	3.09383e+08	279942628	2.54152e+08	2.5543e+08	270660444	3.45113e+08	3.28626e+08	3.77943e+08	2.68099e+08	2.98932e+08	3.4319e+08	3.71195e+08	412711624	3.01302e+08
365	A0A0H3MAR1	Uncharacterized protein OS=Mycobacterium bovis (strain BCG / Pasteur 1173P2) OX=410289 GN=BCG_1677c PE=4 SV=1	59	37	2	9.5	4.6	1404	2.9197e+07	10903263	1.48562e+07	8.33876e+06	2.4544e+07	1.62209e+07	1.89423e+07	1.9043e+07	1.66686e+07	1.63311e+07	1.73417e+07	1.79991e+07	2.00361e+07	2.10072e+07	1.98809e+07	1.03473e+07	1.81512e+07	1.33234e+07
366	A0A0H3M804	Nudix hydrolase domain-containing protein OS=Mycobacterium bovis (strain BCG / Pasteur 1173P2) OX=410289 GN=BCG_3064c PE=4 SV=1	35	53	8	31.5	4.83	1244	5.34496e+06	5.47381e+06	1.03388e+06	5870493	7.71902e+06	5.09794e+06	7.99125e+06	5.98638e+06	8.34942e+06	784970	1.06839e+06	3.0609e+06	9.7864e+06	7.87556e+06	4.98247e+06	3.23439e+06	690358	5.14637e+06
367	A1KQ98	Putative S-adenosyl-L-methionine-dependent methyltransferase BCG_3826c OS=Mycobacterium bovis (strain BCG / Pasteur 1173P2) OX=410289 GN=BCG_3826c PE=3 SV=1	9	2	1	34.7	5.11	33	908.737	908.737	908.737	908.737	908.737	908.737	908.737	908.737	908.737	908.737	908.737	908.737	908.737	908.737	908.737	908.737	908.737	908.737
368	A0A0H3M9M2	Possible oxidoreductase OS=Mycobacterium bovis (strain BCG / Pasteur 1173P2) OX=410289 GN=BCG_0075c PE=4 SV=1	48	149	11	28.5	6.52	4414	7.46075e+07	9.48504e+07	5.39451e+07	120366589	1.06989e+08	7.84304e+07	1.61809e+08	1.80724e+08	1.06817e+08	1.39055e+08	1.42567e+08	193666325	1.59182e+08	1.47665e+08	205450339	1.63281e+08	1.21167e+08	1.14259e+08
369	A0A0H3MA00	Probable oligopeptide-transport ATP-binding protein ABC transporter oppD OS=Mycobacterium bovis (strain BCG / Pasteur 1173P2) OX=410289 GN=oppD PE=4 SV=1	9	5	3	65.3	6.44	187	416243	908.737	908.737	184161	908.737	908.737	236344	908.737	908.737	240105	361632	205008	908.737	315948	370950	908.737	358048	908.737
370	A0A0H3MAH0	Isoleucine--tRNA ligase OS=Mycobacterium bovis (strain BCG / Pasteur 1173P2) OX=410289 GN=ileS PE=3 SV=1	38	208	28	117.2	5.21	6428	1.33835e+07	4.92162e+07	5.12755e+07	5.12877e+07	5.94713e+07	6.01759e+07	5.83281e+07	3.08326e+07	2.75367e+07	4.72943e+07	4.54095e+07	2.93978e+07	2.45572e+07	3.72184e+07	3.13477e+07	4.39443e+07	3.73945e+07	2.61186e+07
371	A1KLW4	Threonine--tRNA ligase OS=Mycobacterium bovis (strain BCG / Pasteur 1173P2) OX=410289 GN=thrS PE=3 SV=1	66	417	35	77.1	5.63	10736	1.63912e+08	1.7105e+08	1.78274e+08	1.87913e+08	2.02103e+08	1.98755e+08	172396283	1.67577e+08	1.61878e+08	1.68401e+08	1.8894e+08	1.65811e+08	1.86078e+08	1.82581e+08	243449270	1.90358e+08	1.90714e+08	1.92738e+08
372	A0A0H3M2Q0	Probable conserved mce associated membrane protein OS=Mycobacterium bovis (strain BCG / Pasteur 1173P2) OX=410289 GN=BCG_0212 PE=4 SV=1	14	26	2	22.3	5.02	1252	2.2831e+06	1.59898e+06	1.37912e+06	1339177	2.30511e+06	1.3258e+06	1.02233e+06	2.18064e+06	1.58856e+06	2.81789e+06	4.63929e+06	9.51607e+06	908.737	1.29161e+06	908.737	976808	1.2456e+06	908.737
373	A0A0H3M796	Uncharacterized protein OS=Mycobacterium bovis (strain BCG / Pasteur 1173P2) OX=410289 GN=BCG_0121 PE=4 SV=1	46	154	10	24.6	10.61	4707	1.36001e+07	4.82939e+07	4.84577e+07	7.09434e+07	4.92316e+07	4.82153e+07	3.61391e+07	2.858e+07	2.85346e+07	6.4421e+07	4.49913e+07	6.52548e+07	2.96257e+07	1.75456e+07	1.98484e+07	2.87986e+07	5.04833e+07	3.38598e+07
374	A0A0H3MFH1	CP_ATPgrasp_1 domain-containing protein OS=Mycobacterium bovis (strain BCG / Pasteur 1173P2) OX=410289 GN=BCG_2427c PE=4 SV=1	8	7	2	61.3	5.81	129	1.38324e+06	908.737	1.20753e+06	1.92529e+06	1.43611e+06	883457	851094	1.45317e+06	908.737	1.27563e+06	778242	2.44191e+06	908.737	637565	968268	908.737	1.77964e+06	908.737
375	A0A0H3MGL7	Major secreted immunogenic protein mpb70 OS=Mycobacterium bovis (strain BCG / Pasteur 1173P2) OX=410289 GN=mpb70 PE=4 SV=1	44	107	5	19.1	4.94	3743	6.67461e+07	4.14757e+07	3.99854e+07	3.18973e+07	3.47352e+07	4.32168e+07	3.55164e+07	4.38533e+07	3.53816e+07	7.48265e+07	4.49551e+07	1.35978e+08	4.86139e+07	3.96885e+07	3.50305e+07	4.17959e+07	4.89749e+07	4.73248e+07
376	A1KKJ5	UDP-N-acetylmuramate--L-alanine ligase OS=Mycobacterium bovis (strain BCG / Pasteur 1173P2) OX=410289 GN=murC PE=3 SV=1	3	2	1	51.1	6.62	64	908.737	908.737	908.737	908.737	908.737	908.737	908.737	908.737	908.737	908.737	908.737	908.737	908.737	908.737	908.737	908.737	1.98369e+06	908.737
377	A0A0H3M296	Uncharacterized protein OS=Mycobacterium bovis (strain BCG / Pasteur 1173P2) OX=410289 GN=BCG_0494c PE=4 SV=1	51	80	7	16.6	6.92	2292	2.97677e+07	2.21601e+07	2.82984e+07	2.7401e+07	2.55365e+07	2.21578e+07	2.41503e+07	2.28614e+07	3.10078e+07	3.12835e+07	2.19183e+07	3.1892e+07	2.90499e+07	2.08322e+07	2.75438e+07	2.15874e+07	1.18662e+07	2.45518e+07
378	A1KHL8	Transcription elongation factor GreA OS=Mycobacterium bovis (strain BCG / Pasteur 1173P2) OX=410289 GN=greA PE=3 SV=1	71	474	15	17.8	5	21322	9.93281e+08	6.64505e+08	7.40929e+08	7.33431e+08	9.13973e+08	8.33232e+08	8.79428e+08	1057090336	907845138	5.94995e+08	9.32371e+08	8.46238e+08	1335029296	1134792864	1182000673	9.40864e+08	1119592770	1079662777
379	A1KGY5	Alpha-keto-acid decarboxylase OS=Mycobacterium bovis (strain BCG / Pasteur 1173P2) OX=410289 GN=kdc PE=3 SV=1	38	146	14	59.7	5.41	5399	1.82508e+07	1.50315e+07	1.82997e+07	2.23192e+07	1.76658e+07	1.84925e+07	9.69233e+06	1.08571e+07	1.18538e+07	1.23851e+07	5.02149e+06	1.63164e+07	3.75204e+06	1.60466e+07	1.49255e+07	1.97543e+07	2.31527e+07	2.06418e+07
380	A1KLN6	Shikimate kinase OS=Mycobacterium bovis (strain BCG / Pasteur 1173P2) OX=410289 GN=aroK PE=3 SV=1	37	27	4	18.6	10.56	841	3.08999e+06	4.93075e+06	2.71926e+06	2.92846e+06	4.26382e+06	4.02805e+06	4.50632e+06	1.94801e+06	2.07097e+06	908.737	1.50648e+06	2.22683e+06	2.48891e+06	543333	1.88496e+06	4.30033e+06	3.51415e+06	1.60452e+06
381	A0A0H3MIG9	Putative biphenyl-2,3-diol 1,2-dioxygenase bphC OS=Mycobacterium bovis (strain BCG / Pasteur 1173P2) OX=410289 GN=bphC PE=3 SV=1	71	287	22	33.6	6.06	6730	8.1152e+07	7.32215e+07	5.98215e+07	5.66542e+07	6.66956e+07	8.80502e+07	8.69486e+07	9.99465e+07	7.94939e+07	104673479	9.76809e+07	1.38689e+08	1.13409e+08	1.04512e+08	1.2945e+08	7.95072e+07	7.35502e+07	9.02788e+07
382	A0A0H3MBZ3	Putative enoyl-CoA hydratase echA21 OS=Mycobacterium bovis (strain BCG / Pasteur 1173P2) OX=410289 GN=echA21 PE=3 SV=1	91	245	21	29.1	5.15	6480	195389957	3.08652e+08	158643424	1.67003e+08	1.80361e+08	1.82354e+08	1.24684e+08	1.14047e+08	1.7684e+08	2.20365e+08	1.18498e+08	2.18931e+08	1.11297e+08	1.53468e+08	2.19871e+08	3.52983e+08	3.45853e+08	1.97388e+08
383	A1KG10	3-oxoacyl-[acyl-carrier-protein] synthase 3 OS=Mycobacterium bovis (strain BCG / Pasteur 1173P2) OX=410289 GN=fabH PE=3 SV=1	57	265	14	34.9	5.17	10407	1.28864e+08	2.00884e+08	181110914	166945970	1.7201e+08	1.71419e+08	1.58228e+08	1.14814e+08	1.57656e+08	1.26683e+08	8.04127e+07	8.44427e+07	1.08489e+08	1.2726e+08	1.98503e+08	211240662	1.77005e+08	154822211
384	A1KLQ3	Alanine--tRNA ligase OS=Mycobacterium bovis (strain BCG / Pasteur 1173P2) OX=410289 GN=alaS PE=3 SV=1	30	103	15	97.3	5.55	3026	9.54873e+06	1.13258e+07	6.68148e+06	1.44091e+07	22595533	1.12504e+07	4.38289e+06	6.2488e+06	1.63348e+06	1.10611e+07	3.52628e+06	1.52095e+07	1.06377e+06	3.1989e+06	1.18629e+07	1.15587e+07	2.62307e+07	8.52795e+06
385	A0A0H3M2R3	Divalent cation-transport integral membrane protein mntH OS=Mycobacterium bovis (strain BCG / Pasteur 1173P2) OX=410289 GN=BCG_0977c PE=4 SV=1	79	527	19	26.9	5.74	18704	1014661051	8.52181e+08	9.25291e+08	7.35447e+08	8.77517e+08	1017222976	7.84494e+08	9.37289e+08	8.55568e+08	1372015953	9.71678e+08	1283525483	9.84107e+08	1073023107	1102063721	8.89503e+08	7.47751e+08	8.98235e+08
386	A0A0H3M6S8	Glutamine synthetase OS=Mycobacterium bovis (strain BCG / Pasteur 1173P2) OX=410289 GN=glnA1 PE=3 SV=1	87	2428	46	53.5	5.22	78876	6348499214	5244434929	6201522272	5932656992	5838076689	6221311448	6182254293	6808191941	6418820881	6876779416	6230665318	7676000723	7354675749	6708319155	8247176225	6381559331	6098548946	5939448228
387	A0A0H3M2L2	Probable acyl-CoA dehydrogenase fadE1 OS=Mycobacterium bovis (strain BCG / Pasteur 1173P2) OX=410289 GN=fadE1 PE=3 SV=1	5	15	2	50.2	7.75	558	908.737	761412	1.0703e+06	1.04258e+06	1.72956e+06	656129	524501	525582	684876	1.47974e+06	908.737	1.76082e+06	908.737	249384	908.737	548015	2.03911e+06	908.737
388	A0A0H3M9A7	Trk system potassium uptake protein TrkA OS=Mycobacterium bovis (strain BCG / Pasteur 1173P2) OX=410289 GN=ceoC PE=4 SV=1	70	255	12	23.9	4.67	8468	1.09063e+08	1.19471e+08	1.24387e+08	1.3142e+08	1.02598e+08	1.22389e+08	9.32815e+07	9.84208e+07	8.83237e+07	1.34663e+08	1.00756e+08	1.50559e+08	9.29975e+07	1.00222e+08	1.19183e+08	1.3815e+08	1.18199e+08	1.32369e+08
389	A0A0H3MAZ1	MDMPI_N domain-containing protein OS=Mycobacterium bovis (strain BCG / Pasteur 1173P2) OX=410289 GN=BCG_0788 PE=4 SV=1	96	155	10	19.1	5.53	5263	5.74171e+07	5.94787e+07	7.10992e+07	6.40745e+07	5.84985e+07	7.67929e+07	7.54154e+07	6.10883e+07	6.25866e+07	5.89542e+07	4.34445e+07	4.24155e+07	5.86921e+07	6.44909e+07	4.8367e+07	6.48672e+07	5.99618e+07	6.04316e+07
390	A1KFH3	Protein GrpE OS=Mycobacterium bovis (strain BCG / Pasteur 1173P2) OX=410289 GN=grpE PE=3 SV=1	49	284	14	24.5	4.58	10994	8.71674e+08	6.42986e+08	8.19708e+08	1249219059	6.64729e+08	6.84184e+08	830911678	9.47695e+08	6.80495e+08	7.46431e+08	713780786	7.86325e+08	7.45834e+08	8.25775e+08	6.66862e+08	8.12982e+08	1005089118	9.80565e+08
391	A0A0H3M362	Mycothiol S-conjugate amidase OS=Mycobacterium bovis (strain BCG / Pasteur 1173P2) OX=410289 GN=mca PE=3 SV=1	48	128	9	32.7	5.27	3258	4.81207e+07	6.04759e+07	5.986e+07	6.4594e+07	5.4416e+07	6.0877e+07	6.16415e+07	6.22776e+07	5.39652e+07	3.18719e+07	2.3595e+07	3.80859e+07	6.25451e+07	5.76615e+07	5.1061e+07	6.9869e+07	4.97904e+07	7.02442e+07
392	A0A0H3M3I9	Putative lipoprotein lprC OS=Mycobacterium bovis (strain BCG / Pasteur 1173P2) OX=410289 GN=lprC PE=4 SV=1	59	32	6	18.9	6.6	1359	6.3685e+06	6.89403e+06	6.60679e+06	1.07499e+07	1.03469e+07	4.75865e+06	8.83664e+06	5.85564e+06	6.32557e+06	1.69601e+07	9.26928e+06	2.0129e+07	5.03721e+06	2.03603e+06	5.72969e+06	2.81545e+06	1.07855e+07	7.46507e+06
393	A0A0H3MG04	Uncharacterized protein OS=Mycobacterium bovis (strain BCG / Pasteur 1173P2) OX=410289 GN=BCG_3966 PE=4 SV=1	4	4	1	84	6.18	79	908.737	908.737	908.737	908.737	125864	908.737	908.737	908.737	908.737	908.737	908.737	238360	908.737	908.737	908.737	908.737	908.737	908.737
394	A0A0H3M3I4	Putative lipoprotein lprA OS=Mycobacterium bovis (strain BCG / Pasteur 1173P2) OX=410289 GN=lprA PE=3 SV=1	11	13	2	24.9	5.58	673	2.88716e+07	908.737	2.34382e+06	2.52232e+06	1.56088e+06	2.61092e+06	2.19505e+06	2.35923e+06	2.54762e+06	3.11907e+07	2.45312e+06	4.76353e+06	1.78777e+06	908.737	1.56719e+06	908.737	3.2978e+06	908.737
395	A0A0H3M9R0	Ferredoxin OS=Mycobacterium bovis (strain BCG / Pasteur 1173P2) OX=410289 GN=fdxC PE=4 SV=1	47	260	7	11.8	4.07	7084	1005879321	6.10316e+08	5.54578e+08	5.68423e+08	6.8872e+08	4.82422e+08	618609752	7.43822e+08	5.78754e+08	5.81498e+08	6.80337e+08	6.90198e+08	7.92064e+08	7.00523e+08	1061109221	6.75318e+08	6.85711e+08	7.14184e+08
396	A0A0H3M7H0	Probable peptidyl-prolyl cis-trans isomerase B ppiB OS=Mycobacterium bovis (strain BCG / Pasteur 1173P2) OX=410289 GN=ppiB PE=4 SV=1	24	37	5	32.4	9.38	1177	1.7814e+06	3.56397e+06	4.48297e+06	6.04249e+06	5.11475e+06	4.02375e+06	4.52898e+06	3.53866e+06	1.89495e+06	7.711e+06	4.67773e+06	8.8657e+06	1.19349e+06	417323	1.24392e+06	570562	6.4629e+06	591255
397	A0A0H3M4H2	Uncharacterized protein OS=Mycobacterium bovis (strain BCG / Pasteur 1173P2) OX=410289 GN=sseC2 PE=4 SV=1	99	666	10	10.2	4.61	28592	2494380510	1694428572	1819929732	1833444986	2394768236	2128671357	2224998956	2487040538	1987696448	1378833118	1849201720	1484651582	2358023536	2163625289	2497907087	2000484670	2365364133	2257831742
398	A0A0H3M827	CRISPR system Cms endoribonuclease Csm3 OS=Mycobacterium bovis (strain BCG / Pasteur 1173P2) OX=410289 GN=BCG_2840c PE=3 SV=1	31	80	7	25.8	7.49	2713	1.41008e+07	2.92273e+07	1.75773e+07	1.69021e+07	1.84301e+07	1.74283e+07	1.80848e+07	1.19414e+07	1.44447e+07	1.20809e+07	6.16653e+06	8.96367e+06	7.85668e+06	1.24196e+07	1.32453e+07	1.74045e+07	1.53131e+07	1.18506e+07
399	A0A0H3MCM3	Probable hydrolase OS=Mycobacterium bovis (strain BCG / Pasteur 1173P2) OX=410289 GN=BCG_1395 PE=3 SV=1	7	2	1	33.9	5.03	65	908.737	908.737	908.737	908.737	908.737	908.737	908.737	908.737	908.737	908.737	908.737	908.737	908.737	908.737	908.737	908.737	908.737	908.737
400	A1KI86	50S ribosomal protein L31 OS=Mycobacterium bovis (strain BCG / Pasteur 1173P2) OX=410289 GN=rpmE PE=3 SV=1	66	116	4	8.7	9.58	4902	7.30534e+07	1.10772e+08	1.03612e+08	7.30689e+07	9.36859e+07	9.40621e+07	5.63583e+07	5.44847e+07	6.75541e+07	5.52592e+07	7.99118e+07	6.94545e+07	5.37068e+07	4.29508e+07	5.80939e+07	8.15036e+07	7.25686e+07	6.25044e+07
401	A0A0H3M8G7	Probable conserved lipoprotein lpqO OS=Mycobacterium bovis (strain BCG / Pasteur 1173P2) OX=410289 GN=lpqO PE=4 SV=1	18	3	2	32.9	5.38	133	908.737	908.737	908.737	908.737	908.737	908.737	908.737	908.737	908.737	908.737	908.737	908.737	908.737	908.737	908.737	908.737	908.737	908.737
402	A0A0H3M485	Probable enoyl-CoA hydratase echA5 OS=Mycobacterium bovis (strain BCG / Pasteur 1173P2) OX=410289 GN=echA5 PE=3 SV=1	9	21	2	27.4	7.78	979	1.36884e+06	5.90176e+06	7.04201e+06	6.62476e+06	6.21059e+06	6.96057e+06	6.62779e+06	520183	3.77784e+06	5.36487e+06	3.34073e+06	5.44921e+06	908.737	908.737	2.32275e+06	3.13812e+06	6.49407e+06	3.13796e+06
403	A0A0H3M2W6	Uncharacterized protein OS=Mycobacterium bovis (strain BCG / Pasteur 1173P2) OX=410289 GN=BCG_0288c PE=4 SV=1	76	110	9	10.9	4.65	3710	1.56301e+08	100180803	1.25536e+08	1.33244e+08	1.16927e+08	1.17462e+08	1.40413e+08	1.03078e+08	7.93926e+07	1.72218e+08	1.61134e+08	1.12464e+08	7.46594e+07	1.02968e+08	7.24907e+07	8.66187e+07	7.27471e+07	8.27737e+07
404	A0A0H3M8T9	VOC domain-containing protein OS=Mycobacterium bovis (strain BCG / Pasteur 1173P2) OX=410289 GN=BCG_0853 PE=4 SV=1	95	290	14	12.5	5.06	9075	276203325	3.09095e+08	3.08754e+08	3.29884e+08	2.61244e+08	2.94805e+08	2.87973e+08	2.89638e+08	2.40909e+08	3.18864e+08	2.23104e+08	2.95624e+08	2.94721e+08	2.94671e+08	2.7346e+08	3.05246e+08	2.46506e+08	2.57203e+08
405	A0A0H3MBA3	Putative_PNPOx domain-containing protein OS=Mycobacterium bovis (strain BCG / Pasteur 1173P2) OX=410289 GN=BCG_1911 PE=4 SV=1	74	91	6	16	6.57	2128	2.65238e+07	2.75631e+07	2.7728e+07	3.75603e+07	3.34357e+07	3.42039e+07	3.05813e+07	2.70414e+07	2.66618e+07	1.84427e+07	2.18416e+07	3.01457e+07	2.42678e+07	3.36615e+07	2.45279e+07	2.98544e+07	3.20936e+07	2.78481e+07
406	A1KP00	Adenosine deaminase OS=Mycobacterium bovis (strain BCG / Pasteur 1173P2) OX=410289 GN=add PE=3 SV=1	88	303	26	39.7	5.62	10871	9.11544e+07	9.06186e+07	8.20507e+07	7.41497e+07	7.32196e+07	9.33189e+07	6.9126e+07	8.89382e+07	8.00208e+07	1.19393e+08	8.40622e+07	9.8348e+07	7.65883e+07	7.5223e+07	9.45101e+07	1.04201e+08	75525966	7.89855e+07
407	A0A0H3M564	Histidinol dehydrogenase OS=Mycobacterium bovis (strain BCG / Pasteur 1173P2) OX=410289 GN=hisD PE=3 SV=1	32	122	9	45.4	5.02	3753	2.80724e+07	4.86362e+07	4.07914e+07	4.86272e+07	2.81633e+07	4.04588e+07	3.88878e+07	2.64241e+07	4.53224e+07	4.87335e+07	2.66663e+07	3.21347e+07	2.41373e+07	4.00927e+07	3.86906e+07	4.24899e+07	3.55349e+07	4.03407e+07
408	A0A0H3M573	Pyruvate kinase OS=Mycobacterium bovis (strain BCG / Pasteur 1173P2) OX=410289 GN=pykA PE=3 SV=1	39	138	12	50.7	5.68	4851	1.88019e+08	1.61586e+08	1.95891e+08	2.11972e+08	2.79657e+08	221063589	2.45941e+08	2.47903e+08	2.55564e+08	1.35243e+08	1.43799e+08	1.98432e+08	212296327	1.90519e+08	1.68728e+08	1.57054e+08	2.07246e+08	188200206
409	A0A0H3ME02	DUF4189 domain-containing protein OS=Mycobacterium bovis (strain BCG / Pasteur 1173P2) OX=410289 GN=BCG_1847c PE=4 SV=1	8	1	1	15	9.32	26	908.737	908.737	908.737	908.737	908.737	908.737	28169.9	908.737	908.737	970282	908.737	908.737	908.737	908.737	908.737	908.737	908.737	908.737
410	A0A0H3M5J9	Probable transmembrane protein OS=Mycobacterium bovis (strain BCG / Pasteur 1173P2) OX=410289 GN=BCG_1294 PE=4 SV=1	15	10	1	18.6	9.54	161	908.737	428630	292498	523745	454074	908.737	258027	185153	908.737	223171	420929	551281	303729	512690	470865	433580	761620	420699
411	A1KJR2	Urease subunit alpha OS=Mycobacterium bovis (strain BCG / Pasteur 1173P2) OX=410289 GN=ureC PE=3 SV=1	37	72	12	60.8	5.91	1973	1.77685e+07	1.32824e+07	2.01238e+07	16098731	1.67312e+07	1.53572e+07	1.38677e+07	1.41326e+07	1.2291e+07	2.1373e+07	1.69662e+07	2.20696e+07	1.50681e+07	1.77069e+07	1.57297e+07	1.48954e+07	1.31775e+07	1.36786e+07
412	A0A0H3M4K4	Uncharacterized protein OS=Mycobacterium bovis (strain BCG / Pasteur 1173P2) OX=410289 GN=BCG_1748 PE=4 SV=1	17	5	2	30.6	4.79	93	614205	199088	908.737	251582	908.737	419136	908.737	336370	2.34782e+06	908.737	1.0736e+06	908.737	335979	908.737	908.737	920281	908.737	226948
413	A0A0H3M4Y2	Probable 3-oxoacyl-[acyl-carrier protein] reductase fabG1 OS=Mycobacterium bovis (strain BCG / Pasteur 1173P2) OX=410289 GN=fabG1 PE=4 SV=1	71	119	11	25.7	8.7	3559	3.24956e+07	4.73149e+07	3.82791e+07	5.45241e+07	5.98416e+07	4.18182e+07	3.35875e+07	2.14259e+07	3.0421e+07	4.30967e+07	3.652e+07	5.17428e+07	2.88486e+07	2.43439e+07	3.17138e+07	4.41202e+07	7.96638e+07	3.22852e+07
414	A0A0H3M2Y2	Probable 5-oxoprolinase oplA OS=Mycobacterium bovis (strain BCG / Pasteur 1173P2) OX=410289 GN=oplA PE=3 SV=1	25	103	18	129.6	6.38	3125	7.85383e+06	4.22349e+07	4.38183e+07	3.3983e+07	4.46532e+07	3.11016e+07	1.72112e+07	5.36276e+06	1.69347e+07	1.68913e+07	1.12977e+07	6.47931e+06	860613	496909	9.8082e+06	1.68741e+07	7.94485e+06	6.07334e+06
415	A1KH80	Glucose-6-phosphate isomerase OS=Mycobacterium bovis (strain BCG / Pasteur 1173P2) OX=410289 GN=pgi PE=3 SV=1	74	373	28	59.9	5.74	11215	1.95892e+08	1.9114e+08	1.01895e+08	1.21464e+08	1.28199e+08	1.60476e+08	1.0302e+08	4.68258e+07	1.63906e+08	2.52732e+08	1.24645e+08	9.487e+07	7.68507e+07	144095118	2.33035e+08	2.28672e+08	188889356	1.94494e+08
416	A0A0H3M9S4	Carrier domain-containing protein OS=Mycobacterium bovis (strain BCG / Pasteur 1173P2) OX=410289 GN=BCG_0133 PE=4 SV=1	23	13	2	8.7	4.48	274	892244	691833	1.03562e+06	908.737	1.03382e+06	1.17552e+06	930447	665163	808446	908.737	1.04408e+06	908.737	1.52111e+06	2.09378e+06	2.13178e+06	1.35179e+06	1.15412e+06	1.80235e+06
417	A0A0H3M857	Probable mycothiol reductase mtr OS=Mycobacterium bovis (strain BCG / Pasteur 1173P2) OX=410289 GN=mtr PE=3 SV=1	76	418	24	49.9	5.69	17114	1.5415e+08	1.91034e+08	2.24875e+08	2.12234e+08	2.44416e+08	2.48847e+08	2.04956e+08	1.86389e+08	1.7782e+08	1.93974e+08	1.45367e+08	1.28672e+08	1.82603e+08	1.6943e+08	222768065	2.18726e+08	1.58399e+08	1.71473e+08
418	A0A0H3M4E3	ATP-dependent RNA helicase DeaD OS=Mycobacterium bovis (strain BCG / Pasteur 1173P2) OX=410289 GN=deaD PE=3 SV=1	3	19	1	61.4	9.32	738	1.12182e+06	776067	1.17409e+06	1.81567e+06	1.00839e+06	935799	983052	921385	1.00801e+06	910954	912008	535414	809983	890846	1.48221e+06	1.01415e+06	520064	555020
419	A0A0H3MBL0	PIN_10 domain-containing protein OS=Mycobacterium bovis (strain BCG / Pasteur 1173P2) OX=410289 GN=BCG_2036 PE=4 SV=1	33	8	4	15.5	9.41	97	534100	4.96659e+06	5.53633e+06	4.79915e+06	2.67817e+06	2.24616e+06	1.72922e+06	730366	484448	5.29922e+06	3.28446e+06	5.29771e+06	984381	847991	527057	1.58349e+06	1.98009e+06	1.53665e+06
420	A0A0H3M933	Uncharacterized protein OS=Mycobacterium bovis (strain BCG / Pasteur 1173P2) OX=410289 GN=BCG_0963 PE=4 SV=1	28	36	4	27.6	4.54	859	1.16036e+07	1.02948e+07	6.50585e+06	8.34162e+06	1.02194e+07	9.27673e+06	7.91615e+06	1.00045e+07	1.07845e+07	3.44387e+06	4.40267e+06	4.83622e+06	8.50411e+06	1.01339e+07	1.12742e+07	1.18073e+07	8.21328e+06	7.37105e+06
421	A0A0H3M3S0	Pyrroline-5-carboxylate reductase OS=Mycobacterium bovis (strain BCG / Pasteur 1173P2) OX=410289 GN=proC PE=3 SV=1	41	131	9	30.1	4.79	6131	4.37206e+07	8.7548e+07	6.9117e+07	6.97066e+07	6.51906e+07	9.09214e+07	5.55381e+07	1.85637e+07	4.92314e+07	1.05126e+08	7.16204e+07	5.77373e+07	3.26371e+07	6.85894e+07	5.226e+07	8.64958e+07	5.31377e+07	5.68112e+07
422	A0A0H3M6Y9	Aldo_ket_red domain-containing protein OS=Mycobacterium bovis (strain BCG / Pasteur 1173P2) OX=410289 GN=BCG_2314 PE=4 SV=1	40	81	12	35	9.13	2047	1.03104e+07	2.13161e+07	1.59187e+07	2.97487e+07	2.88709e+07	1.84444e+07	8.80976e+06	9.66072e+06	7.08181e+06	2.37457e+07	1.55451e+07	3.95708e+07	4.98827e+06	1.46819e+06	1.18282e+07	1.72427e+07	2.45543e+07	1.41007e+07
423	A1KJR0	Urease subunit gamma OS=Mycobacterium bovis (strain BCG / Pasteur 1173P2) OX=410289 GN=ureA PE=3 SV=1	33	93	3	11.1	6.16	3077	3.0426e+07	2.9463e+07	2.35831e+07	2.15501e+07	1.86813e+07	2.26795e+07	2.35054e+07	2.08747e+07	2.07806e+07	2.43512e+07	1.8684e+07	2.16963e+07	2.37063e+07	1.4177e+07	2.54708e+07	2.29996e+07	1.99608e+07	1.96856e+07
424	A0A0H3MEG5	HTH cro/C1-type domain-containing protein OS=Mycobacterium bovis (strain BCG / Pasteur 1173P2) OX=410289 GN=BCG_2038c PE=4 SV=1	17	11	1	11.3	10.17	360	1.34382e+06	1.87069e+06	1.29112e+06	1.5904e+06	1.96304e+06	1.62927e+06	1.26617e+06	908.737	3.43065e+06	3.56712e+06	2.02684e+06	4.00415e+06	1.66326e+06	908.737	1.23414e+06	908.737	1.91608e+06	2.30333e+06
425	A0A0H3M7Y1	Probable fatty-acid-CoA ligase fadD30 OS=Mycobacterium bovis (strain BCG / Pasteur 1173P2) OX=410289 GN=fadD30 PE=4 SV=1	2	6	1	63.8	6.39	399	1.44274e+06	908.737	1.76792e+06	908.737	908.737	908.737	908.737	908.737	908.737	908.737	3.10614e+06	1.32803e+06	908.737	908.737	885117	908.737	908.737	908.737
426	A0A0H3M5V5	Possible flavoprotein OS=Mycobacterium bovis (strain BCG / Pasteur 1173P2) OX=410289 GN=BCG_2269 PE=4 SV=1	8	24	3	55.7	5.87	851	1.07137e+07	3.95542e+06	1.3586e+07	13728363	1.48879e+07	4.40314e+06	4.28908e+06	9.98786e+06	1.08874e+07	5.01246e+06	2.38272e+06	6.77602e+06	1.76709e+06	3.13265e+06	5.3429e+06	4.59678e+06	3.19712e+06	1.1188e+07
427	A0A0H3MA10	Probable conserved transmembrane transport protein mmpL11 OS=Mycobacterium bovis (strain BCG / Pasteur 1173P2) OX=410289 GN=mmpL11 PE=3 SV=1	6	2	2	103.4	9.22	53	908.737	908.737	908.737	908.737	908.737	908.737	908.737	908.737	908.737	908.737	908.737	908.737	908.737	908.737	908.737	908.737	908.737	908.737
428	A0A0H3M4R6	6,7-dimethyl-8-ribityllumazine synthase OS=Mycobacterium bovis (strain BCG / Pasteur 1173P2) OX=410289 GN=ribH PE=3 SV=1	88	106	9	15.9	5.26	2565	1.23217e+07	1.10507e+07	1.83069e+07	1.82815e+07	1.15697e+07	1.70996e+07	2.04438e+07	1.8176e+07	2.09668e+07	1.93009e+07	1.29598e+07	1.73058e+07	1.48365e+07	2.46816e+07	1.06654e+07	1.80162e+07	1.28166e+07	2.39765e+07
429	A0A0H3MG38	CBS domain-containing protein OS=Mycobacterium bovis (strain BCG / Pasteur 1173P2) OX=410289 GN=BCG_2696 PE=4 SV=1	84	129	12	17.7	6.01	3146	1.0055e+07	2.0523e+07	2.39819e+07	2.17583e+07	2.7629e+07	2.2903e+07	3.67595e+07	2.22917e+07	3.28897e+07	2.72907e+07	2.27358e+07	2.9762e+07	2.5618e+07	2.63745e+07	1.2079e+07	1.84638e+07	1.90629e+07	2.35442e+07
430	A1KMD6	tRNA pseudouridine synthase B OS=Mycobacterium bovis (strain BCG / Pasteur 1173P2) OX=410289 GN=truB PE=3 SV=1	3	6	1	31.8	9.52	184	908.737	908.737	908.737	908.737	1.69179e+06	908.737	908.737	908.737	908.737	912188	908.737	1.50642e+06	675215	619133	908.737	908.737	1.32019e+06	908.737
431	A1KMV3	Rhamnosyl O-methyltransferase OS=Mycobacterium bovis (strain BCG / Pasteur 1173P2) OX=410289 GN=BCG_2980c PE=3 SV=1	9	5	1	27.8	5.62	102	908.737	908.737	908.737	908.737	908.737	908.737	908.737	908.737	908.737	908.737	908.737	908.737	908.737	908.737	908.737	908.737	908.737	908.737
432	A1KGJ7	50S ribosomal protein L5 OS=Mycobacterium bovis (strain BCG / Pasteur 1173P2) OX=410289 GN=rplE PE=3 SV=1	72	237	14	21	10.1	7938	1.26472e+08	8.67886e+07	9.80879e+07	1.15771e+08	1.39918e+08	8.57593e+07	8.88472e+07	1.1143e+08	7.4589e+07	1.11504e+08	8.88724e+07	1.86873e+08	1.0127e+08	5.18968e+07	8.96375e+07	8.39456e+07	1.12289e+08	9.94311e+07
433	A0A0H3M461	Probable lipase/esterase lipG OS=Mycobacterium bovis (strain BCG / Pasteur 1173P2) OX=410289 GN=lipG PE=4 SV=1	4	3	1	32.9	9.6	94	908.737	908.737	458066	791410	1.60194e+06	919794	747979	908.737	732548	954616	738901	1.13188e+06	908.737	908.737	908.737	908.737	1.03643e+06	634254
434	A0A0H3M1V2	Possible oxidoreductase OS=Mycobacterium bovis (strain BCG / Pasteur 1173P2) OX=410289 GN=BCG_0591c PE=3 SV=1	13	2	2	31.8	9.48	52	908.737	908.737	908.737	908.737	908.737	908.737	908.737	908.737	908.737	908.737	908.737	908.737	908.737	908.737	908.737	908.737	908.737	908.737
435	A0A0H3M981	Probable acyl-CoA dehydrogenase fadE12 OS=Mycobacterium bovis (strain BCG / Pasteur 1173P2) OX=410289 GN=fadE12 PE=3 SV=1	53	146	13	41.5	5.99	4956	2.96568e+07	4.06482e+07	4.05319e+07	4.04556e+07	2.53359e+07	4.03611e+07	3.149e+07	2.88335e+07	2.63223e+07	3.19675e+07	2.41844e+07	2.38568e+07	1.73076e+07	2.2325e+07	2.39772e+07	2.93701e+07	1.75604e+07	2.90202e+07
436	A1KFK3	Orotate phosphoribosyltransferase OS=Mycobacterium bovis (strain BCG / Pasteur 1173P2) OX=410289 GN=pyrE PE=3 SV=1	13	7	2	18.9	6.29	144	908.737	2.19956e+06	1.74567e+06	1.65095e+06	1.70307e+06	908.737	908.737	908.737	1.71736e+06	908.737	2.5486e+06	908.737	908.737	1.57948e+06	908.737	908.737	1.76683e+06	908.737
437	A1KGK6	Putative S-adenosyl-L-methionine-dependent methyltransferase BCG_0775c OS=Mycobacterium bovis (strain BCG / Pasteur 1173P2) OX=410289 GN=BCG_0775c PE=3 SV=1	8	11	1	32.2	9.17	290	1.11847e+06	677125	1.64664e+06	1.01812e+06	759070	1.78638e+06	1.01692e+06	1.75842e+06	1.34848e+06	1.00722e+06	776113	971562	1.65807e+06	770454	1.22192e+06	1.05866e+06	908.737	385440
438	A1KH33	Uncharacterized membrane protein ArfC OS=Mycobacterium bovis (strain BCG / Pasteur 1173P2) OX=410289 GN=arfC PE=2 SV=1	27	2	2	18.9	9.66	37	908.737	908.737	908.737	1.2692e+06	908.737	1.41518e+06	1.02258e+06	1.30974e+06	908.737	786908	908.737	1.84384e+06	1.83515e+06	1.41267e+06	1.20021e+06	908.737	1.74198e+06	1.25775e+06
439	A0A0H3M1A0	Uncharacterized protein OS=Mycobacterium bovis (strain BCG / Pasteur 1173P2) OX=410289 GN=BCG_0371 PE=4 SV=1	43	64	7	28.5	6.11	1967	4.37788e+06	7.35052e+06	9.10484e+06	4.80309e+06	5.38673e+06	1.07988e+07	7.85049e+06	4.35496e+06	6.72461e+06	2.12726e+06	1.10223e+06	3.80182e+06	3.99457e+06	5.09345e+06	5.56862e+06	1.18872e+07	6.53966e+06	5.99394e+06
440	A0A0H3M7Y6	Cytochrome bc1 complex cytochrome c subunit OS=Mycobacterium bovis (strain BCG / Pasteur 1173P2) OX=410289 GN=qcrC PE=4 SV=1	10	2	2	29.1	9.72	35	908.737	908.737	908.737	908.737	908.737	908.737	908.737	908.737	908.737	908.737	908.737	908.737	908.737	908.737	908.737	908.737	908.737	908.737
441	A0A0H3M3B0	Putative_PNPOx domain-containing protein OS=Mycobacterium bovis (strain BCG / Pasteur 1173P2) OX=410289 GN=BCG_1216 PE=4 SV=1	46	41	6	16.3	6.54	884	1.26318e+07	1.22157e+07	6.52317e+06	1.08807e+07	7.26999e+06	1.14862e+07	8.30159e+06	5.97181e+06	1.1566e+07	9.56534e+06	5.50135e+06	6.32311e+06	6.69776e+06	8.68589e+06	1.31721e+07	1.1922e+07	1.00513e+07	5.90704e+06
442	A0A0H3M828	Probable conserved transmembrane protein OS=Mycobacterium bovis (strain BCG / Pasteur 1173P2) OX=410289 GN=BCG_2235 PE=4 SV=1	10	3	2	26.8	11.6	67	908.737	908.737	908.737	908.737	908.737	908.737	908.737	908.737	908.737	908.737	908.737	908.737	908.737	908.737	908.737	908.737	908.737	908.737
443	A1KFA4	Putative S-adenosyl-L-methionine-dependent methyltransferase BCG_0321 OS=Mycobacterium bovis (strain BCG / Pasteur 1173P2) OX=410289 GN=BCG_0321 PE=3 SV=1	85	350	18	33	5.01	8624	1.44919e+08	1.42668e+08	1.26927e+08	1.50332e+08	1.74219e+08	1.5241e+08	1.41381e+08	1.48017e+08	1.57802e+08	6.88222e+07	5.94494e+07	8.15177e+07	1.25993e+08	117455085	1.46581e+08	1.58029e+08	1.57797e+08	1.41905e+08
444	A0A0H3M7L7	Probable polyketide synthase pks12 OS=Mycobacterium bovis (strain BCG / Pasteur 1173P2) OX=410289 GN=pks12 PE=4 SV=1	12	43	16	431.3	5.22	1083	494266	430946	217572	5.31147e+06	1.30126e+07	1.81036e+06	378811	536218	2.37638e+06	297094	1.6854e+06	1.93906e+06	908.737	908.737	1.87434e+06	2.49537e+06	1.84232e+07	3.54727e+06
445	A0A0H3M2G5	Ribosom_S30AE_C domain-containing protein OS=Mycobacterium bovis (strain BCG / Pasteur 1173P2) OX=410289 GN=BCG_0112 PE=4 SV=1	27	27	5	29.5	10.17	686	3.51206e+06	367652	734107	5.06282e+06	5.58093e+06	2.54419e+06	1.11598e+06	1.75364e+06	3.73592e+06	1.32732e+06	1.76167e+06	3.73796e+06	588768	579380	3.68723e+06	4.37355e+06	9.74543e+06	1.98343e+06
446	A0A0H3MAI2	Probable aldehyde dehydrogenase OS=Mycobacterium bovis (strain BCG / Pasteur 1173P2) OX=410289 GN=BCG_0498 PE=3 SV=1	72	331	22	54.5	5.27	10269	1.74699e+08	1.95914e+08	1.79556e+08	174469970	1.7988e+08	1.70275e+08	1.6958e+08	1.64382e+08	1.53788e+08	1.66402e+08	1.68404e+08	1.63564e+08	1.54951e+08	1.78759e+08	198432840	1.43587e+08	1.42605e+08	1.56977e+08
447	A0A0H3M2E8	GCV_T domain-containing protein OS=Mycobacterium bovis (strain BCG / Pasteur 1173P2) OX=410289 GN=BCG_0863c PE=4 SV=1	16	24	3	39.4	6.42	630	1.40702e+06	1.05787e+06	1.134e+06	585646	2.30432e+06	166895	186260	1.76448e+06	648229	3.11238e+06	1.20923e+06	1.63371e+06	705373	1.28468e+06	2.12081e+06	4.9315e+06	2.49224e+06	947863
448	A0A0H3M4T3	Possible oxidoreductase OS=Mycobacterium bovis (strain BCG / Pasteur 1173P2) OX=410289 GN=BCG_0994c PE=4 SV=1	34	46	8	31.8	5.99	1493	1.77761e+06	2.62468e+07	1.62491e+07	1.62165e+07	1.0844e+07	1.18507e+07	7.01317e+06	3.81583e+06	6.8133e+06	1.39783e+07	6.53359e+06	5.77148e+06	1.65658e+06	4.89579e+06	6.37611e+06	1.7496e+07	8.02874e+06	3.54466e+06
449	A0A0H3MDI0	CRISPR system single-strand-specific deoxyribonuclease Cas10/Csm1 (subtype III-A) OS=Mycobacterium bovis (strain BCG / Pasteur 1173P2) OX=410289 GN=BCG_2842c PE=3 SV=1	4	4	2	91	6.64	85	1.50276e+06	950131	2.49736e+06	4.51362e+06	908.737	1.97116e+06	2.08293e+06	1.22006e+06	1.55673e+06	2.04296e+06	1.81907e+06	908.737	1.43523e+06	908.737	1.46731e+06	1.4406e+06	1.46808e+06	908.737
450	A0A0H3MII2	Carbonic anhydrase OS=Mycobacterium bovis (strain BCG / Pasteur 1173P2) OX=410289 GN=canB PE=3 SV=1	56	180	11	21.8	5.97	5484	4.51296e+07	2.85611e+07	4.09492e+07	4.23787e+07	8.14684e+07	7.61053e+07	9.86148e+07	9.05768e+07	9.75854e+07	3.1664e+07	4.49692e+07	3.22405e+07	1.02215e+08	1.31052e+08	1.13503e+08	9.59029e+07	1.00477e+08	1.26879e+08
451	A0A0H3ME72	Uncharacterized protein OS=Mycobacterium bovis (strain BCG / Pasteur 1173P2) OX=410289 GN=BCG_3217 PE=4 SV=1	64	216	17	49.3	4.7	8899	2.06645e+07	1.65798e+07	1.80465e+07	1.84109e+07	2.5836e+07	2.08312e+07	2.41327e+07	3.06575e+07	2.89447e+07	2.20804e+07	2.08363e+07	2.97042e+07	2.12924e+07	2.71964e+07	2.51427e+07	2.46853e+07	3.21723e+07	2.79315e+07
452	A0A0H3MCF3	Probable ferric uptake regulation protein furB OS=Mycobacterium bovis (strain BCG / Pasteur 1173P2) OX=410289 GN=furB PE=3 SV=1	74	65	7	14.4	6.43	2548	1.25058e+07	1.05518e+07	8.73213e+06	1.25731e+07	6.78875e+06	1.03881e+07	1.14312e+07	9.2069e+06	1.44469e+07	8.18792e+06	7.98252e+06	1.04363e+07	1.10631e+07	1.25629e+07	5.64509e+06	1.04835e+07	7.61598e+06	1.06396e+07
453	A0A0H3M7H1	Probable conserved lipoprotein lppV OS=Mycobacterium bovis (strain BCG / Pasteur 1173P2) OX=410289 GN=lppV PE=4 SV=1	11	1	1	20.2	6.33	24	908.737	908.737	908.737	908.737	908.737	908.737	908.737	908.737	908.737	908.737	908.737	908.737	908.737	908.737	908.737	908.737	908.737	908.737
454	A0A0H3M7T9	Fructose-bisphosphate aldolase OS=Mycobacterium bovis (strain BCG / Pasteur 1173P2) OX=410289 GN=fba PE=3 SV=1	89	650	25	36.5	5.78	23477	7.31449e+08	889160563	7.97639e+08	7.8724e+08	7.18199e+08	7.7523e+08	687150451	6.20359e+08	6.4484e+08	9.21406e+08	6.55205e+08	7.58479e+08	6.31874e+08	6.3488e+08	8.95207e+08	8.26095e+08	8.0344e+08	674380950
455	A0A0H3M4D7	Probable dehydrogenase/reductase OS=Mycobacterium bovis (strain BCG / Pasteur 1173P2) OX=410289 GN=BCG_0822 PE=3 SV=1	69	176	15	30.4	5.24	6372	9.89929e+07	1.06993e+08	8.95726e+07	8.34109e+07	9.13637e+07	9.31448e+07	8.9982e+07	7.90752e+07	9.42943e+07	1.26318e+08	7.85527e+07	9.91569e+07	7.93975e+07	9.34994e+07	1.03798e+08	9.90006e+07	9.02577e+07	8.55651e+07
456	A0A0H3MAG7	CMD domain-containing protein OS=Mycobacterium bovis (strain BCG / Pasteur 1173P2) OX=410289 GN=BCG_1583 PE=4 SV=1	40	44	4	20.8	4.78	2089	5.31634e+06	4.13761e+06	2.83919e+06	1.59239e+06	4.11589e+06	499818	3.66583e+06	2.35118e+06	5.19658e+06	6.70714e+06	2.49793e+06	6.34126e+06	1.19046e+06	2.80659e+06	5.75428e+06	7.31201e+06	6.20763e+06	4.51366e+06
457	A0A0H3M2D0	Phosphoribosylformylglycinamidine synthase subunit PurQ OS=Mycobacterium bovis (strain BCG / Pasteur 1173P2) OX=410289 GN=purQ PE=3 SV=1	92	194	12	23.6	4.97	5617	7.59873e+07	6.96305e+07	6.07095e+07	7.05778e+07	7.39463e+07	7.03658e+07	6.72355e+07	6.79907e+07	8.21469e+07	6.21006e+07	5.63443e+07	5.65246e+07	6.72345e+07	6.9498e+07	8.62762e+07	1.20578e+08	8.98973e+07	8.53525e+07
458	A0A0H3MDI1	Possible chalcone synthase pks11 OS=Mycobacterium bovis (strain BCG / Pasteur 1173P2) OX=410289 GN=pks11 PE=3 SV=1	55	182	15	37.6	5.82	5935	1.89435e+07	4.24664e+07	4.54887e+07	4.79813e+07	4.13024e+07	4.783e+07	5.09818e+07	2.77459e+07	2.4754e+07	1.93251e+07	2.81454e+07	1.00709e+07	3.19803e+07	2.47964e+07	2.91623e+07	3.25519e+07	2.3606e+07	2.89764e+07
459	A1KLV3	Probable transcriptional regulatory protein BCG_2628c OS=Mycobacterium bovis (strain BCG / Pasteur 1173P2) OX=410289 GN=BCG_2628c PE=3 SV=1	84	372	14	26.8	4.77	15269	1.85195e+08	2.40375e+08	1.78019e+08	1.8798e+08	2.3781e+08	2.54236e+08	1.70178e+08	1.6918e+08	191636505	1.63819e+08	1.66375e+08	111579251	1.39091e+08	1.88126e+08	2.22633e+08	2.25521e+08	2.07324e+08	1.43794e+08
460	A0A0H3MB87	Probable NADH dehydrogenase ndh OS=Mycobacterium bovis (strain BCG / Pasteur 1173P2) OX=410289 GN=ndh PE=4 SV=1	8	1	1	49.7	9.36	22	908.737	908.737	908.737	908.737	908.737	908.737	908.737	908.737	908.737	908.737	908.737	908.737	908.737	908.737	908.737	908.737	908.737	908.737
461	A0A0H3M8D7	Uncharacterized protein OS=Mycobacterium bovis (strain BCG / Pasteur 1173P2) OX=410289 GN=BCG_0587c PE=4 SV=1	48	50	3	11.3	4.94	1347	7.96587e+06	6.10376e+06	9.73862e+06	8.19525e+06	8.72967e+06	7.92094e+06	9.83314e+06	1.07798e+07	9.88845e+06	9.17655e+06	8.99725e+06	7.29468e+06	9.18562e+06	9.39713e+06	1.11075e+07	8.71129e+06	1.03331e+07	7.98784e+06
462	A0A0H3M3G7	Uncharacterized protein OS=Mycobacterium bovis (strain BCG / Pasteur 1173P2) OX=410289 GN=BCG_0460c PE=4 SV=1	20	5	2	21.7	9.41	118	908.737	908.737	908.737	908.737	908.737	908.737	908.737	908.737	908.737	908.737	908.737	908.737	908.737	908.737	908.737	908.737	908.737	908.737
463	A0A0H3M9C3	Uncharacterized protein OS=Mycobacterium bovis (strain BCG / Pasteur 1173P2) OX=410289 GN=BCG_2721c PE=4 SV=1	30	31	2	9	7.24	1226	6.79455e+06	4.65951e+06	6.23841e+06	6.16612e+06	8.49085e+06	7.32095e+06	5.88731e+06	8.06687e+06	7.34629e+06	5.3753e+06	5.21348e+06	5.37157e+06	8.34462e+06	4.57111e+06	1.0191e+07	8.2849e+06	9.72392e+06	8.18294e+06
464	A1KP87	GMP synthase [glutamine-hydrolyzing] OS=Mycobacterium bovis (strain BCG / Pasteur 1173P2) OX=410289 GN=guaA PE=3 SV=1	57	236	19	56	5.54	7071	6.23931e+07	6.05341e+07	5.42131e+07	6.08624e+07	7.44148e+07	6.70332e+07	4.72604e+07	4.28928e+07	5.49149e+07	3.9553e+07	3.74402e+07	5.30376e+07	3.09197e+07	4.19377e+07	6.86017e+07	2.60224e+08	9.67971e+07	5.44045e+07
465	A0A0H3MB74	Haloalkane dehalogenase OS=Mycobacterium bovis (strain BCG / Pasteur 1173P2) OX=410289 GN=dhmA PE=3 SV=1	7	4	2	32.1	9.07	35	908.737	908.737	908.737	908.737	908.737	908.737	908.737	908.737	908.737	908.737	908.737	908.737	908.737	908.737	908.737	908.737	908.737	908.737
466	A0A0H3MAW6	Uncharacterized protein OS=Mycobacterium bovis (strain BCG / Pasteur 1173P2) OX=410289 GN=BCG_3928 PE=4 SV=1	77	49	5	10.6	6.52	1532	9.50484e+07	1.23761e+08	1.14036e+08	1.36383e+08	1.29252e+08	1.01085e+08	1.07792e+08	8.82793e+07	1.04304e+08	9.77291e+07	5.89791e+07	7.54667e+07	9.5904e+07	1.15978e+08	92966862	1.0449e+08	8.91862e+07	1.12212e+08
467	A1KQG9	Serine--tRNA ligase OS=Mycobacterium bovis (strain BCG / Pasteur 1173P2) OX=410289 GN=serS PE=3 SV=1	56	253	19	45.3	5.54	6611	7.42354e+07	9.26161e+07	9.80492e+07	1.08908e+08	8.80881e+07	9.189e+07	1.06217e+08	8.70736e+07	102306166	8.19816e+07	1.0169e+08	7.13276e+07	7.92634e+07	9.33573e+07	1.00367e+08	1.10859e+08	1.24923e+08	8.46438e+07
468	A0A0H3M9Y4	Phenolpthiocerol synthesis type-I polyketide synthase ppsC OS=Mycobacterium bovis (strain BCG / Pasteur 1173P2) OX=410289 GN=ppsC PE=4 SV=1	18	61	21	230.5	5.24	1659	7.192e+06	2.82504e+06	4.3449e+06	7.98121e+06	1.91923e+07	7.24793e+06	1.27801e+06	1.78579e+06	6.74519e+06	6.54135e+06	787814	6.06372e+06	908.737	759657	5.51623e+06	1.05581e+07	3.48329e+07	7.15834e+06
469	A0A0H3MAJ0	Uncharacterized protein OS=Mycobacterium bovis (strain BCG / Pasteur 1173P2) OX=410289 GN=BCG_1610 PE=3 SV=1	96	241	19	16.3	8.34	6857	1.93413e+08	1.84163e+08	1.76204e+08	1.68684e+08	2.68167e+08	2.00351e+08	2.44849e+08	2.33999e+08	2.29356e+08	1.67112e+08	2.05148e+08	2.02628e+08	2.24383e+08	3.07017e+08	2.73004e+08	2.57894e+08	2.43785e+08	1.8749e+08
470	A1KID0	Ribonuclease PH OS=Mycobacterium bovis (strain BCG / Pasteur 1173P2) OX=410289 GN=rph PE=3 SV=1	46	48	6	27.3	5.52	2667	6.8768e+06	3.69815e+06	5.20585e+06	5.89623e+06	9.48672e+06	6.64124e+06	3.24658e+06	3.50445e+06	8.04372e+06	2.99442e+06	1.74038e+06	3.35512e+06	6.22255e+06	2.23287e+06	6.27024e+06	6.41742e+06	1.39799e+07	2.15468e+06
471	A0A0H3MIC5	Uncharacterized protein OS=Mycobacterium bovis (strain BCG / Pasteur 1173P2) OX=410289 GN=BCG_3586 PE=4 SV=1	56	225	17	37.9	6.4	8180	6.16141e+07	5.68538e+07	5.37019e+07	5.30834e+07	6.84979e+07	5.22534e+07	6.01272e+07	5.40507e+07	5.87916e+07	5.28779e+07	7.37859e+07	4.95612e+07	5.47626e+07	5.56327e+07	6.10655e+07	5.33966e+07	4.70998e+07	4.9193e+07
472	A0A0H3MHD6	Possible dna-methyltransferase OS=Mycobacterium bovis (strain BCG / Pasteur 1173P2) OX=410289 GN=BCG_3230 PE=4 SV=1	10	2	1	11	7.43	43	908.737	908.737	908.737	908.737	908.737	908.737	908.737	908.737	908.737	908.737	908.737	908.737	908.737	908.737	908.737	908.737	908.737	908.737
473	A0A0H3M870	RHH_1 domain-containing protein OS=Mycobacterium bovis (strain BCG / Pasteur 1173P2) OX=410289 GN=BCG_2893 PE=4 SV=1	34	12	1	9	10.24	324	908.737	1.16329e+06	2.03142e+06	1676665	1.40063e+06	1.3602e+06	843877	1.21855e+06	934703	1.91814e+06	962442	1.01814e+06	1.11807e+06	908.737	908.737	927450	1.00667e+06	908.737
474	A0A0H3MC67	Probable dehydrogenase OS=Mycobacterium bovis (strain BCG / Pasteur 1173P2) OX=410289 GN=BCG_2295 PE=4 SV=1	70	527	23	48	5.02	22223	2.46356e+08	2.31267e+08	2.69283e+08	2.14862e+08	2.19113e+08	2.26031e+08	2.08964e+08	2.03391e+08	2.10568e+08	164824657	1.43854e+08	1.64433e+08	1.68032e+08	1.78237e+08	2.22118e+08	2.87137e+08	2.71287e+08	2.26635e+08
475	A0A0H3M8C8	Methyltransf_21 domain-containing protein OS=Mycobacterium bovis (strain BCG / Pasteur 1173P2) OX=410289 GN=BCG_2976c PE=4 SV=1	20	6	3	35.9	8.87	90	1.69876e+06	3.81353e+06	1.80438e+06	3.21936e+06	4.18783e+06	2.40623e+06	2.02028e+06	1.5704e+06	1.98901e+06	3.37689e+06	2.95017e+06	4.14927e+06	908.737	967142	1.89129e+06	2.34897e+06	6.47783e+06	2.78917e+06
476	A0A0H3MAW2	Possible acyl-CoA dehydrogenase fadE16 OS=Mycobacterium bovis (strain BCG / Pasteur 1173P2) OX=410289 GN=fadE16 PE=3 SV=1	48	243	18	37.9	5.25	12228	3.23802e+08	355277970	3.15796e+08	3.10149e+08	2.76376e+08	2.95874e+08	2.81306e+08	2.84416e+08	2.44798e+08	4.16611e+08	2.80973e+08	3.60761e+08	273841845	2.47377e+08	2.81594e+08	3.07161e+08	2.41986e+08	235009437
477	A0A0H3M9B8	Ribose-phosphate pyrophosphokinase OS=Mycobacterium bovis (strain BCG / Pasteur 1173P2) OX=410289 GN=prsA PE=3 SV=1	76	254	18	35.5	6.54	6109	5.71395e+07	6.77676e+07	5.84357e+07	9.06366e+07	1.03611e+08	8.22283e+07	5.29749e+07	5.84594e+07	5.56495e+07	6.61392e+07	4.82288e+07	8.42126e+07	3.59717e+07	4.54007e+07	8.32582e+07	7.54239e+07	9.91955e+07	6.25781e+07
478	A0A0H3MEF7	Probable dihydrolipoamide dehydrogenase lpdA OS=Mycobacterium bovis (strain BCG / Pasteur 1173P2) OX=410289 GN=lpdA PE=3 SV=1	57	261	18	49.1	6.42	8483	5.56074e+07	8.78958e+07	7.65723e+07	9.49261e+07	8.40865e+07	1.14861e+08	6.20988e+07	5.51148e+07	4.49614e+07	4.75405e+07	4.18546e+07	3.2503e+07	4.90555e+07	5.27137e+07	3.89693e+07	8.2379e+07	7.12212e+07	5.89875e+07
479	A0A0H3M1M6	Probable acyl-CoA dehydrogenase fadE3 OS=Mycobacterium bovis (strain BCG / Pasteur 1173P2) OX=410289 GN=fadE3 PE=3 SV=1	28	27	7	41.9	5.73	875	1.81323e+06	3.8885e+06	634123	3.82116e+06	5.7065e+06	3.33452e+06	940988	932976	2.97049e+06	1.08108e+06	644030	1.43914e+06	584520	362919	3.01489e+06	2.65539e+06	3.23838e+06	1.1584e+06
480	A0A0H3MCA4	ESAT-6-like protein OS=Mycobacterium bovis (strain BCG / Pasteur 1173P2) OX=410289 GN=esxK PE=3 SV=1	96	210	1	11	5.36	5515	908.737	908.737	908.737	908.737	908.737	908.737	908.737	908.737	1.13578e+06	619665	908.737	908.737	1.04629e+06	908.737	908.737	908.737	1.27297e+06	908.737
481	A0A0H3M4R1	Riboflavin biosynthesis protein RibD OS=Mycobacterium bovis (strain BCG / Pasteur 1173P2) OX=410289 GN=ribG PE=3 SV=1	50	78	9	35.4	6.65	3033	6.66699e+06	2.57634e+06	2.7852e+06	4.27271e+06	6.74836e+06	3.68551e+06	2.00983e+06	3.1606e+06	2.88407e+06	4.52678e+06	2.9871e+06	1.01075e+07	1.37693e+06	4.48302e+06	4.8061e+06	6.13994e+06	1.11914e+07	3.71575e+06
482	A0A0H3M433	Uncharacterized protein OS=Mycobacterium bovis (strain BCG / Pasteur 1173P2) OX=410289 GN=BCG_1173 PE=4 SV=1	55	17	3	7	11.18	758	908.737	6.63729e+06	5.95142e+06	1.98237e+06	5.31719e+06	8.44073e+06	1.43671e+06	3.25957e+06	3.9563e+06	6.56727e+06	6.62327e+06	5.47953e+06	3.15938e+06	3.92776e+06	1.55491e+06	3.10155e+06	4.01988e+06	2.19055e+06
483	A1KGL2	Putative S-adenosyl-L-methionine-dependent methyltransferase BCG_0781c OS=Mycobacterium bovis (strain BCG / Pasteur 1173P2) OX=410289 GN=BCG_0781c PE=3 SV=1	85	228	19	34.9	5.08	7898	1.10442e+08	1.57634e+08	126070777	1.13021e+08	1.20541e+08	1.22736e+08	1.1355e+08	9.16877e+07	1.20231e+08	1.34964e+08	1.00482e+08	1.26899e+08	8.3299e+07	8.14362e+07	1.32139e+08	1.37938e+08	1.13026e+08	9.27484e+07
485	A0A0H3MJ36	Possible acyl-CoA dehydrogenase fadE36 OS=Mycobacterium bovis (strain BCG / Pasteur 1173P2) OX=410289 GN=fadE36 PE=4 SV=1	38	60	8	38.5	5.4	1453	5.80503e+06	4.1322e+06	6.29401e+06	4589475	1.30183e+07	6.91312e+06	3.4912e+06	6.60449e+06	2.78258e+06	3.37968e+06	239226	8.64384e+06	2.33551e+06	2.5049e+06	7.95733e+06	9.99091e+06	20764919	4.75633e+06
486	A0A0H3MC75	Hypothetical alanine rich protein OS=Mycobacterium bovis (strain BCG / Pasteur 1173P2) OX=410289 GN=BCG_3926 PE=4 SV=1	31	123	11	41.1	8.21	3438	2.02319e+07	2.90717e+07	2.83039e+07	2.87605e+07	2.51102e+07	2.46372e+07	2.79965e+07	2.48897e+07	2.39039e+07	2.60189e+07	2.6823e+07	1.58752e+07	2.1521e+07	2.44598e+07	1.44099e+07	2.39321e+07	2.30716e+07	2.68603e+07
487	A0A0H3MDN2	Signal recognition particle receptor FtsY OS=Mycobacterium bovis (strain BCG / Pasteur 1173P2) OX=410289 GN=ftsY PE=3 SV=1	11	16	3	44	5.36	405	908.737	1.32051e+06	1.31933e+06	2.06037e+06	908.737	1.64898e+06	1.5363e+06	908.737	1.57112e+06	2.76563e+06	1.34589e+06	3.42805e+06	1.28658e+06	908.737	908.737	908.737	5.32616e+06	908.737
488	A0A0H3M9N7	NAD-dependent protein deacylase OS=Mycobacterium bovis (strain BCG / Pasteur 1173P2) OX=410289 GN=cobB PE=3 SV=1	41	34	6	25.6	4.92	588	8.53477e+06	1.1167e+07	1.26175e+07	1.83292e+07	6.04573e+06	1.36473e+07	8.6259e+06	7.7658e+06	9.25596e+06	5.26889e+06	3.46832e+06	5.3689e+06	6.35086e+06	7.82656e+06	8.32347e+06	8.20051e+06	7.5974e+06	1.05893e+07
489	A0A0H3MBJ4	Probable conserved membrane protein OS=Mycobacterium bovis (strain BCG / Pasteur 1173P2) OX=410289 GN=BCG_3652c PE=4 SV=1	44	171	10	27	6.13	8460	3.2297e+07	3.54164e+07	3.27717e+07	2.75413e+07	2.9612e+07	2.58234e+07	2.76228e+07	2.47541e+07	2.65157e+07	4.22723e+07	3.53465e+07	4.88515e+07	2.5973e+07	2.61439e+07	2.91696e+07	2.77106e+07	3.25619e+07	2.50673e+07
490	A0A0H3M787	S-adenosyl-L-methionine-dependent methyltransferase OS=Mycobacterium bovis (strain BCG / Pasteur 1173P2) OX=410289 GN=BCG_2767 PE=3 SV=1	18	9	4	33.6	9.26	162	908.737	908.737	908.737	908.737	908.737	908.737	908.737	908.737	908.737	908.737	908.737	908.737	908.737	908.737	908.737	908.737	908.737	908.737
491	A0A0H3M9I2	Ribonuclease VapC OS=Mycobacterium bovis (strain BCG / Pasteur 1173P2) OX=410289 GN=vapC PE=3 SV=1	21	15	1	14.7	5.5	338	126446	131020	103066	172931	53352.1	111612	119978	219875	169853	161128	134818	142942	78209.9	109770	104055	132692	141924	82074.1
492	A1KMJ5	Probable malate:quinone oxidoreductase OS=Mycobacterium bovis (strain BCG / Pasteur 1173P2) OX=410289 GN=mqo PE=3 SV=1	2	1	1	53.6	8.95	24	908.737	761182	693387	1.35211e+06	2.06383e+06	908.737	908.737	908.737	881588	749809	908.737	1.3263e+06	869011	908.737	908.737	908.737	1.39936e+06	908.737
493	A0A0G2Q9D8	Possible conserved membrane protein OS=Mycobacterium bovis (strain BCG / Pasteur 1173P2) OX=410289 GN=BCG_0007 PE=4 SV=1	22	14	3	31.1	8.87	386	4.49712e+06	3.02307e+06	2.01696e+06	3.81991e+06	3.88384e+06	2.96888e+06	3.40788e+06	3.46908e+06	2.77877e+06	4.38621e+06	3.15687e+06	4.15515e+06	3.27715e+06	908.737	3.74168e+06	2.27211e+06	8.00291e+06	2.99725e+06
494	A0A0H3MAN5	Probable transcriptional regulatory protein (Probably tetR-family) OS=Mycobacterium bovis (strain BCG / Pasteur 1173P2) OX=410289 GN=BCG_3234 PE=4 SV=1	16	4	2	25.2	6.62	67	908.737	732042	903918	348489	537888	908.737	908.737	908.737	908.737	962453	732522	908.737	908.737	908.737	677000	908.737	908.737	908.737
495	A0A0H3M249	RHH_1 domain-containing protein OS=Mycobacterium bovis (strain BCG / Pasteur 1173P2) OX=410289 GN=BCG_0709c PE=4 SV=1	19	23	2	9.2	4.64	267	2.10562e+07	1.51682e+07	1.41665e+07	1.68061e+07	2.41007e+07	1.71516e+07	2.31358e+07	1.8415e+07	2.37497e+07	1.29057e+07	1.93458e+07	1.79167e+07	2.35875e+07	3.02617e+07	1.6665e+07	2.26764e+07	1.92855e+07	1.83073e+07
496	A0A0H3MJ74	Putative short-chain type dehydrogenase/reductase OS=Mycobacterium bovis (strain BCG / Pasteur 1173P2) OX=410289 GN=BCG_3853 PE=4 SV=1	25	66	5	27.5	7.99	2219	8.4284e+06	1.5792e+07	8.48802e+06	2.02037e+07	2.02035e+07	1.39685e+07	3.68522e+06	2.12192e+06	5.05517e+06	7.82775e+06	4.60395e+06	1.41748e+07	4.44282e+06	5.36199e+06	5.3665e+06	1.28498e+07	1.906e+07	6.09477e+06
497	A0A0H3M3G1	Possible thiamine biosynthesis oxidoreductase thiO OS=Mycobacterium bovis (strain BCG / Pasteur 1173P2) OX=410289 GN=thiO PE=4 SV=1	34	68	8	36.5	6.62	1673	2.03088e+07	2.92548e+07	2.94107e+07	28332559	3.17562e+07	2.86545e+07	2.52566e+07	2.47527e+07	2.63256e+07	2.08851e+07	1.97779e+07	7.2321e+06	2.25546e+07	2.54009e+07	2.35584e+07	2.56682e+07	2.84932e+07	2.61861e+07
498	A0A0H3M357	Glucose-1-phosphate thymidylyltransferase OS=Mycobacterium bovis (strain BCG / Pasteur 1173P2) OX=410289 GN=rmlA PE=3 SV=1	23	18	5	31.5	5.49	532	3.80663e+06	5.03912e+06	1.65756e+06	6.74496e+06	2.67634e+06	3.28929e+06	1.55363e+06	908.737	1.11374e+06	3.32012e+06	2.58241e+06	9.23359e+06	908.737	1.27331e+06	466045	4.40944e+06	6.00819e+06	2.38482e+06
499	A0A0H3M6E4	Probable esterase/lipase lipP OS=Mycobacterium bovis (strain BCG / Pasteur 1173P2) OX=410289 GN=lipP PE=4 SV=1	4	4	1	42.8	6.11	108	908.737	886187	853584	1.05015e+06	1.52859e+06	925672	908.737	1.11472e+06	908.737	1.00747e+06	908.737	908.737	908.737	908.737	1.82273e+06	1.10718e+06	1.6491e+06	859858
500	A1KPE4	30S ribosomal protein S4 OS=Mycobacterium bovis (strain BCG / Pasteur 1173P2) OX=410289 GN=rpsD PE=3 SV=1	87	331	25	23.5	10.02	7700	3.78729e+08	3.33757e+08	2.78063e+08	3.54171e+08	4.32276e+08	3.43107e+08	2.66094e+08	2.89351e+08	323395468	3.71661e+08	3.15095e+08	5.13727e+08	3.04566e+08	2.52442e+08	4.09397e+08	3.73074e+08	5.14896e+08	3.33216e+08
501	A0A0H3MB50	Probable conserved lipoprotein lpqD OS=Mycobacterium bovis (strain BCG / Pasteur 1173P2) OX=410289 GN=lpqD PE=4 SV=1	5	1	1	25	7.46	47	908.737	908.737	1.70626e+06	2.16653e+06	1.24164e+06	908.737	1.42381e+06	908.737	908.737	2.77458e+06	908.737	2.81863e+06	908.737	908.737	908.737	908.737	2.68905e+06	908.737
502	A0A0H3M2G6	Uncharacterized protein OS=Mycobacterium bovis (strain BCG / Pasteur 1173P2) OX=410289 GN=BCG_0568 PE=4 SV=1	26	9	3	22.2	6.73	130	965250	1.61162e+06	1.06411e+06	1.94589e+06	2.23337e+06	1.85099e+06	7.77369e+06	9.8718e+06	1.76711e+06	6.83935e+06	259057	1.77147e+06	1.12296e+06	599196	2.28218e+06	1.6122e+06	2.9499e+06	1.52967e+06
503	A0A0H3M363	Uncharacterized protein OS=Mycobacterium bovis (strain BCG / Pasteur 1173P2) OX=410289 GN=BCG_0875c PE=3 SV=1	2	9	1	72.8	6.1	257	908.737	908.737	1.09746e+06	1.46265e+06	1.18201e+06	1.39546e+06	908.737	908.737	908.737	908.737	908.737	908.737	908.737	1.69798e+06	908.737	908.737	908.737	908.737
504	A0A0H3M2J1	DNA helicase OS=Mycobacterium bovis (strain BCG / Pasteur 1173P2) OX=410289 GN=BCG_0913c PE=3 SV=1	3	1	1	59.7	6.07	24	908.737	908.737	908.737	908.737	908.737	908.737	908.737	908.737	908.737	908.737	908.737	908.737	908.737	908.737	908.737	908.737	908.737	908.737
505	A0A0G2Q9I7	3-phosphoshikimate 1-carboxyvinyltransferase OS=Mycobacterium bovis (strain BCG / Pasteur 1173P2) OX=410289 GN=aroA_1 PE=3 SV=1	2	1	1	46.4	9	26	908.737	908.737	908.737	908.737	908.737	908.737	908.737	908.737	908.737	908.737	908.737	908.737	908.737	908.737	908.737	908.737	908.737	908.737
506	A1KG35	Demethylmenaquinone methyltransferase OS=Mycobacterium bovis (strain BCG / Pasteur 1173P2) OX=410289 GN=menG PE=3 SV=1	7	5	1	25.3	9.98	186	908.737	908.737	908.737	908.737	908.737	908.737	908.737	908.737	908.737	908.737	908.737	908.737	908.737	908.737	908.737	908.737	908.737	908.737
507	A0A0H3MGU7	Acetolactate synthase OS=Mycobacterium bovis (strain BCG / Pasteur 1173P2) OX=410289 GN=ilvB1 PE=3 SV=1	10	42	5	66.1	6.52	1168	1.12053e+08	1.09452e+08	7.92484e+07	8.65561e+07	1.04362e+08	8.71881e+07	9.84933e+07	9.66463e+07	8.67672e+07	81957531	8.49434e+07	9.17885e+07	9.26054e+07	1.03936e+08	8.59835e+07	7.51725e+07	92972428	7.78602e+07
508	A0A0H3M926	Probable cholesterol oxidase choD OS=Mycobacterium bovis (strain BCG / Pasteur 1173P2) OX=410289 GN=choD PE=4 SV=1	21	45	8	63	9.31	1136	3.32847e+06	1.74923e+07	1.58215e+07	1.64422e+07	1.23829e+07	8.95235e+06	1.0403e+07	3.27558e+06	9.94388e+06	1.02955e+07	7.69813e+06	6.68331e+06	1.7904e+06	3.21499e+06	1.50996e+06	4.38496e+06	8.46648e+06	7.37963e+06
509	A0A0H3M8A3	DUF1918 domain-containing protein OS=Mycobacterium bovis (strain BCG / Pasteur 1173P2) OX=410289 GN=BCG_2318 PE=4 SV=1	83	131	6	8.6	6.52	3749	1.68528e+08	1.57745e+08	1.62547e+08	1.72611e+08	1.75849e+08	156885719	1.32378e+08	1.42904e+08	1.70218e+08	2.35461e+08	1.93491e+08	2.59019e+08	1.46913e+08	1.77378e+08	2.1943e+08	1.76862e+08	1.78104e+08	1.78584e+08
510	A0A0H3M415	Probable phoH-like protein phoH2 OS=Mycobacterium bovis (strain BCG / Pasteur 1173P2) OX=410289 GN=phoH2 PE=4 SV=1	24	68	8	46.9	6.4	1716	2.32256e+06	6.5952e+06	5.54669e+06	5.51191e+06	5.59337e+06	4.34698e+06	8.44719e+06	4.13888e+06	3.94298e+06	2.47541e+06	2.33305e+06	908.737	2.38705e+06	3.83937e+06	6.92302e+06	7.92841e+06	7.94672e+06	4.58914e+06
511	A1KGG2	30S ribosomal protein S12 OS=Mycobacterium bovis (strain BCG / Pasteur 1173P2) OX=410289 GN=rpsL PE=3 SV=1	22	26	3	13.8	11.37	807	4.3621e+07	4.39175e+07	3.27339e+07	5.13889e+07	7.65787e+07	4.60605e+07	4.27541e+07	3.80767e+07	34787899	3.86327e+07	3.73308e+07	6.78649e+07	4.39374e+07	2.86604e+07	3.80144e+07	37303935	8.56235e+07	4.4683e+07
512	A0A0H3M633	FeS_assembly_P domain-containing protein OS=Mycobacterium bovis (strain BCG / Pasteur 1173P2) OX=410289 GN=BCG_1527 PE=4 SV=1	48	46	4	12.4	3.95	1661	1.9059e+08	1.73998e+08	1.35095e+08	1.56981e+08	1.73008e+08	1.86142e+08	2.09313e+08	2.27884e+08	2.44516e+08	1.16971e+08	1.40466e+08	1.34634e+08	2.08656e+08	2.15648e+08	215857903	2.01049e+08	1.79332e+08	1.83227e+08
513	A0A0H3MBQ5	Possible lipoprotein LppJ OS=Mycobacterium bovis (strain BCG / Pasteur 1173P2) OX=410289 GN=lppJ PE=4 SV=1	9	5	1	20.3	6.19	95	908.737	908.737	1.72121e+06	3.06179e+06	1.08103e+06	1.57409e+06	908.737	961801	908.737	2.01812e+06	944605	1.24019e+06	908.737	908.737	908.737	875502	1.47643e+06	721300
514	A0A0H3M2W3	Probable serine protease OS=Mycobacterium bovis (strain BCG / Pasteur 1173P2) OX=410289 GN=BCG_1038 PE=3 SV=1	19	48	5	46.4	6.38	2010	6.41203e+06	4.11698e+06	6.66663e+06	8.92221e+06	8.78544e+06	1.02955e+07	9.26071e+06	1.1951e+07	8.50126e+06	7.77569e+06	7.84243e+06	9.86663e+06	1.14796e+07	9.15685e+06	8.29029e+06	9.88126e+06	5.59924e+06	4.16274e+06
515	A0A0H3MEU8	Conserved hypothetical regulatory protein OS=Mycobacterium bovis (strain BCG / Pasteur 1173P2) OX=410289 GN=BCG_2190c PE=4 SV=1	45	61	5	15.7	7.61	1585	3.35426e+07	3.59244e+07	3.05553e+07	3.21805e+07	3.62278e+07	4.13796e+07	3.77432e+07	3.39488e+07	3.96841e+07	3.46026e+07	3.09008e+07	2.39033e+07	2.89907e+07	3.8129e+07	2.83609e+07	3.28295e+07	3.04523e+07	2.82188e+07
516	A0A0H3M600	Probable short-chain type dehydrogenase/reductase OS=Mycobacterium bovis (strain BCG / Pasteur 1173P2) OX=410289 GN=BCG_1980 PE=4 SV=1	12	6	1	25.8	5.24	129	7.4045e+06	908.737	901424	373710	336010	425604	259684	394206	260295	534776	527119	300077	261994	908.737	349109	822929	530589	304103
517	A1KHP7	Exodeoxyribonuclease 7 small subunit OS=Mycobacterium bovis (strain BCG / Pasteur 1173P2) OX=410289 GN=xseB PE=3 SV=1	46	27	3	9.3	4.67	1189	1.12422e+07	4.37014e+06	1.21285e+07	9.60665e+06	1.398e+07	3.59889e+06	1.21382e+07	1.15167e+07	1.11545e+07	1.07154e+07	9.87314e+06	4.90088e+06	1.38288e+07	1.4378e+07	1.3702e+07	9.26796e+06	4.31689e+06	4.91754e+06
518	A0A0H3M7N4	Possible secreted protease OS=Mycobacterium bovis (strain BCG / Pasteur 1173P2) OX=410289 GN=BCG_2685 PE=4 SV=1	35	55	7	54	5.06	1517	3.37996e+06	2.85133e+06	2.47565e+06	3.77204e+06	2.88002e+06	2.34363e+06	3.28769e+06	6.51017e+06	2.37824e+06	1.12154e+07	3.00005e+06	1.03647e+07	2.25025e+06	3.0621e+06	1.9849e+06	3.59474e+06	3.63392e+06	2.73614e+06
519	A0A0H3M5W7	Thiamine_BP domain-containing protein OS=Mycobacterium bovis (strain BCG / Pasteur 1173P2) OX=410289 GN=BCG_1937 PE=3 SV=1	34	10	2	10.9	4.93	214	89531.5	63524.6	182926	62909.4	70370.8	66210.2	67161.9	161216	71666.9	147967	146003	106851	53529.9	84956.5	90057	167680	86658	91959.9
520	A0A0H3M1X8	Probable conserved integral membrane protein OS=Mycobacterium bovis (strain BCG / Pasteur 1173P2) OX=410289 GN=BCG_0348 PE=4 SV=1	10	3	1	25.6	9.89	52	908.737	7.15261e+06	7.27763e+06	6.0619e+06	7.40313e+06	908.737	908.737	908.737	908.737	4.38832e+06	908.737	908.737	908.737	908.737	908.737	908.737	7.98679e+06	908.737
521	A0A0H3M1Z1	Possible dehydrogenase/reductase OS=Mycobacterium bovis (strain BCG / Pasteur 1173P2) OX=410289 GN=BCG_0370 PE=4 SV=1	48	160	12	40.8	5.34	6493	8.51228e+07	6.73489e+07	6.74958e+07	6.30845e+07	7.06449e+07	8.56592e+07	7.78346e+07	9.04298e+07	7.45479e+07	6.9372e+07	7.41211e+07	5.43918e+07	8.87054e+07	9.53018e+07	8.27123e+07	7.27207e+07	7.63997e+07	7.18141e+07
522	A0A0H3ME41	TLP1_add_C domain-containing protein OS=Mycobacterium bovis (strain BCG / Pasteur 1173P2) OX=410289 GN=BCG_1903 PE=4 SV=1	45	129	13	53.5	5.87	3709	1.7176e+07	1.83004e+07	1.59951e+07	1.23793e+07	1.65713e+07	1.73184e+07	1.26133e+07	1.49374e+07	2.13811e+07	4.71014e+06	5.00333e+06	3.35679e+06	9.60582e+06	1.58398e+07	2.24722e+07	1.79485e+07	1.89874e+07	1.8617e+07
523	A0A0H3M944	Uncharacterized protein OS=Mycobacterium bovis (strain BCG / Pasteur 1173P2) OX=410289 GN=BCG_0978c PE=4 SV=1	66	183	13	37.7	4.78	6191	7.76818e+07	90261070	5.51327e+07	5.74992e+07	8.75098e+07	7.07594e+07	3.54211e+07	3.09916e+07	4.76252e+07	4.67836e+07	2.93596e+07	4.40796e+07	2.4201e+07	4.47185e+07	6.41268e+07	1.10277e+08	1.18219e+08	6.41597e+07
524	A1KMU7	Trans-acting enoyl reductase OS=Mycobacterium bovis (strain BCG / Pasteur 1173P2) OX=410289 GN=BCG_2974 PE=3 SV=1	68	200	16	45.1	9.11	8090	2.18518e+07	4.03191e+07	3.5411e+07	4.91194e+07	6.70363e+07	4.24603e+07	2.92902e+07	2.19919e+07	2.70955e+07	2.853e+07	1.89064e+07	4.23948e+07	1.71775e+07	1.11875e+07	1.91914e+07	4.27901e+07	5.55165e+07	5.28978e+07
525	A1KI28	Malate dehydrogenase OS=Mycobacterium bovis (strain BCG / Pasteur 1173P2) OX=410289 GN=mdh PE=3 SV=1	98	694	32	34.3	4.79	30237	8.61967e+08	1007676551	1103372691	1013566152	9.03301e+08	1020228184	1055431145	1016198377	1018599011	1103617794	8.73145e+08	1006883771	8.80339e+08	8.49171e+08	6.85961e+08	1052974799	7.57961e+08	8.62359e+08
526	A0A0H3M8H6	Uncharacterized protein OS=Mycobacterium bovis (strain BCG / Pasteur 1173P2) OX=410289 GN=BCG_0660c PE=4 SV=1	36	253	22	92.7	4.63	8687	4.28125e+07	3.19487e+07	3.38854e+07	4.62035e+07	4.48751e+07	4.59541e+07	4.21728e+07	4.32048e+07	5.35484e+07	2.80221e+07	1.64803e+07	2.52226e+07	4.31888e+07	4.82133e+07	5.1629e+07	5.10532e+07	6.02344e+07	5.35762e+07
527	A0A0H3M3E7	Uncharacterized protein OS=Mycobacterium bovis (strain BCG / Pasteur 1173P2) OX=410289 GN=BCG_1269 PE=4 SV=1	19	4	2	13.1	5.2	88	908.737	908.737	908.737	908.737	1.0651e+06	908.737	979765	854031	793992	1.09579e+06	956980	1.18467e+06	958757	827926	625898	673935	1.1015e+06	744682
528	A1KLS7	Haloalkane dehalogenase OS=Mycobacterium bovis (strain BCG / Pasteur 1173P2) OX=410289 GN=dhaA PE=3 SV=1	63	108	12	33.7	5.14	3125	4.12829e+07	4.17965e+07	4.00487e+07	4.06573e+07	5.81888e+07	5.05065e+07	4.41123e+07	4.06014e+07	4.99538e+07	3.5742e+07	2.61563e+07	5.80565e+07	3.99243e+07	3.60717e+07	4.75863e+07	5.46131e+07	6.67028e+07	4.78261e+07
529	A0A0H3M5X5	Possible glycerolphosphodiesterase OS=Mycobacterium bovis (strain BCG / Pasteur 1173P2) OX=410289 GN=BCG_2294c PE=4 SV=1	42	147	9	31.8	5.31	4621	3.54853e+07	2.80051e+07	3.1328e+07	3.23859e+07	3.38494e+07	2.78134e+07	2.86402e+07	3.40189e+07	3.24389e+07	4.74334e+07	3.33192e+07	4.46915e+07	3.67016e+07	2.8587e+07	3.3131e+07	2.56831e+07	3.55117e+07	2.95008e+07
530	A0A0H3M8J2	Transcriptional regulator WhiB OS=Mycobacterium bovis (strain BCG / Pasteur 1173P2) OX=410289 GN=whiB2 PE=3 SV=1	51	35	3	10.2	5.25	740	8.22139e+06	7.03054e+06	6.1859e+06	7869531	9.9211e+06	8.31544e+06	7.50084e+06	7.72627e+06	7.06124e+06	908.737	5.53177e+06	3.64586e+06	6.98224e+06	7.92438e+06	6.33633e+06	6.11578e+06	4.58e+06	6.11086e+06
531	A0A0H3MBF4	Dioxygenase OS=Mycobacterium bovis (strain BCG / Pasteur 1173P2) OX=410289 GN=BCG_0965c PE=3 SV=1	47	104	14	56.6	5.12	2379	2.05177e+07	2.61804e+07	2.32344e+07	2.36108e+07	2.31218e+07	2.08989e+07	2.19553e+07	1.92691e+07	2.04904e+07	2.05539e+07	1.6969e+07	2.08746e+07	1.19166e+07	1.19377e+07	3.14257e+07	3.14258e+07	2.63106e+07	1.63145e+07
532	A0A0H3MC09	Putative oxidoreductase OS=Mycobacterium bovis (strain BCG / Pasteur 1173P2) OX=410289 GN=BCG_3852 PE=4 SV=1	9	14	3	50.1	7.65	467	445252	774471	839840	1.08514e+06	1.57145e+06	930097	662064	195126	386648	616983	671827	1.07662e+06	908.737	908.737	438657	908.737	1.28975e+06	793867
533	A0A0H3M320	Ribonuclease VapC OS=Mycobacterium bovis (strain BCG / Pasteur 1173P2) OX=410289 GN=vapC PE=3 SV=1	82	79	8	15.7	5.81	1710	3.66522e+07	2.98911e+07	3.49705e+07	3.9435e+07	3.35708e+07	3.86206e+07	3.20257e+07	3.85496e+07	3.60112e+07	3.48859e+07	2.4992e+07	4.57698e+07	3.05102e+07	3.63993e+07	5.5091e+07	3.40458e+07	2.58594e+07	4.34866e+07
534	A0A0H3MAA2	Uncharacterized protein OS=Mycobacterium bovis (strain BCG / Pasteur 1173P2) OX=410289 GN=BCG_3954c PE=4 SV=1	8	12	1	32.1	4.77	146	908.737	908.737	908.737	908.737	1.03699e+07	8.00895e+06	908.737	4.42577e+06	1.39631e+07	908.737	908.737	908.737	908.737	908.737	908.737	908.737	908.737	908.737
535	A0A0H3MGE6	Probable transcriptional repressor sirR OS=Mycobacterium bovis (strain BCG / Pasteur 1173P2) OX=410289 GN=sirR PE=3 SV=1	13	14	3	24.9	5.36	295	2.17759e+06	2.35859e+06	1.24538e+06	2.32948e+06	2.18844e+06	2.70825e+06	2.10213e+06	1.29624e+06	2.34395e+06	1.71045e+06	2.20694e+06	2.38597e+06	1.7801e+06	1.80626e+06	959205	2.48149e+06	2.63113e+06	1.84774e+06
536	A0A0H3MBE4	Probable lipase lipD OS=Mycobacterium bovis (strain BCG / Pasteur 1173P2) OX=410289 GN=lipD PE=4 SV=1	5	9	2	47.2	6.73	221	908.737	908.737	908.737	908.737	908.737	908.737	908.737	908.737	908.737	908.737	908.737	908.737	908.737	908.737	908.737	908.737	908.737	908.737
537	A0A0H3M0J3	SnoaL-like domain-containing protein OS=Mycobacterium bovis (strain BCG / Pasteur 1173P2) OX=410289 GN=BCG_0065 PE=4 SV=1	61	41	4	14	4.74	1307	1.56159e+06	1.9053e+06	1.80849e+06	1.43769e+06	993462	1.98927e+06	2.12431e+06	1.9327e+06	877242	1.46014e+06	1.98317e+06	1.74509e+06	1.52461e+06	1.85881e+06	1.34891e+06	1.83567e+06	1.34001e+06	2.62731e+06
538	A0A0H3M312	Phosphoribosylamine--glycine ligase OS=Mycobacterium bovis (strain BCG / Pasteur 1173P2) OX=410289 GN=purD PE=3 SV=1	36	106	9	43.5	5.4	3097	2.12411e+07	3.14828e+07	1.59819e+07	1.78632e+07	2.25249e+07	22299099	1.48371e+07	8.07432e+06	1.9227e+07	2.01146e+07	9.9667e+06	1.41266e+07	1.2936e+07	1.15313e+07	2.57386e+07	3.75215e+07	3.40249e+07	1.4914e+07
539	A0A0H3M768	PadR domain-containing protein OS=Mycobacterium bovis (strain BCG / Pasteur 1173P2) OX=410289 GN=BCG_0078c PE=4 SV=1	11	9	2	20.4	10.04	221	1.47534e+06	1.40731e+06	1.52375e+06	2.15088e+06	2.16586e+06	1.54186e+06	1.80983e+06	1.50645e+06	909700	1.5593e+06	1.08988e+06	1.31062e+06	1.40166e+06	906569	954926	1.24468e+06	1.79411e+06	1.98074e+06
540	A0A0H3MFV3	Uncharacterized protein OS=Mycobacterium bovis (strain BCG / Pasteur 1173P2) OX=410289 GN=BCG_2587 PE=3 SV=1	20	8	5	62.1	6.32	159	908.737	908.737	908.737	908.737	908.737	908.737	908.737	908.737	908.737	908.737	908.737	908.737	908.737	908.737	908.737	908.737	908.737	908.737
541	A0A0G2Q9N8	Thioredoxin OS=Mycobacterium bovis (strain BCG / Pasteur 1173P2) OX=410289 GN=trxC_1 PE=3 SV=1	95	400	16	12.5	5.22	11837	4.13762e+08	365342556	3.91434e+08	4.19234e+08	4.16914e+08	4.09867e+08	4.59082e+08	4.60133e+08	4.4771e+08	4.82092e+08	4.51477e+08	5.60737e+08	4.75721e+08	434903906	577290194	4.3426e+08	3.54485e+08	370618663
542	A1KJ29	Tryptophan synthase alpha chain OS=Mycobacterium bovis (strain BCG / Pasteur 1173P2) OX=410289 GN=trpA PE=3 SV=1	70	381	17	27.7	5.06	15689	2.40253e+08	3.28717e+08	2.95104e+08	2.53726e+08	2.84126e+08	2.85628e+08	2.39998e+08	2.16122e+08	2.66857e+08	3.6066e+08	3.23121e+08	3.54379e+08	1.97728e+08	2.50086e+08	2.44641e+08	3.00757e+08	3.04232e+08	2.44363e+08
543	A0A0H3MA82	O-phosphoserine phosphohydrolase OS=Mycobacterium bovis (strain BCG / Pasteur 1173P2) OX=410289 GN=serB2 PE=3 SV=1	18	13	4	43.1	4.89	285	219190	826664	683520	1.74964e+06	343190	513696	227710	579283	207804	728173	908.737	3.37233e+06	908.737	1.34042e+06	1.13846e+06	435353	3.89437e+06	371617
544	A0A0H3MB08	RHH_1 domain-containing protein OS=Mycobacterium bovis (strain BCG / Pasteur 1173P2) OX=410289 GN=BCG_0798 PE=4 SV=1	38	42	1	9.1	9.92	1078	4.8191e+06	4.23275e+06	4.96151e+06	4311144	6.1047e+06	7.73122e+06	4.78368e+06	3.36566e+06	3.90457e+06	3.80269e+06	4.92235e+06	2.91139e+06	1.81216e+06	3.19243e+06	2.52276e+06	3.39539e+06	2.07842e+06	3.31029e+06
545	A1KLT2	Adenine phosphoribosyltransferase OS=Mycobacterium bovis (strain BCG / Pasteur 1173P2) OX=410289 GN=apt PE=3 SV=1	51	41	7	23.2	9.47	1367	6.41078e+06	3.35315e+06	1.33334e+06	5.98187e+06	9.02032e+06	6.55543e+06	1.78373e+06	1.83064e+06	1.9897e+06	3.41601e+06	1.60474e+06	4.89184e+06	750775	1.05832e+06	4.23953e+06	3.67415e+06	1.02227e+07	1.87699e+06
546	A1KG37	2-heptyl-1-hydroxyquinolin-4(1H)-one methyltransferase OS=Mycobacterium bovis (strain BCG / Pasteur 1173P2) OX=410289 GN=htm PE=1 SV=1	18	21	3	25.9	4.78	752	3.12036e+06	1.80006e+06	2.92452e+06	1.21159e+06	3.66408e+06	2.71662e+06	2.30136e+06	3.47695e+06	3.65941e+06	946937	1.08825e+06	1.30684e+06	3.18321e+06	4.99852e+06	3.68226e+06	2.04697e+06	705950	3.21699e+06
547	A1KII1	S-adenosylmethionine synthase OS=Mycobacterium bovis (strain BCG / Pasteur 1173P2) OX=410289 GN=metK PE=3 SV=1	97	680	37	43	5.07	23358	9.20689e+08	893252365	9.61496e+08	9.19969e+08	1001229726	1042505174	1039782689	9.75601e+08	963558523	6.37238e+08	6.33986e+08	6.32726e+08	7.86695e+08	9.00275e+08	8.73174e+08	9.94238e+08	8.87659e+08	9.41815e+08
548	A0A0H3M8W1	Transcriptional regulatory protein OS=Mycobacterium bovis (strain BCG / Pasteur 1173P2) OX=410289 GN=BCG_0870 PE=4 SV=1	36	61	6	27.6	5.4	2411	1.95797e+07	2.50147e+07	2.05011e+07	1.26573e+07	1.83468e+07	3.2737e+07	2.14351e+07	1.30622e+07	9.88918e+06	1.07438e+07	5.55457e+06	1.4474e+07	1.94459e+07	1.24372e+07	9.37596e+06	9.66689e+06	1.40228e+07	1.37625e+07
549	A1KEU8	Maltokinase OS=Mycobacterium bovis (strain BCG / Pasteur 1173P2) OX=410289 GN=mak PE=3 SV=1	72	194	20	49.9	5.2	6507	4.17581e+07	7.7962e+07	6.37665e+07	7.80282e+07	7.75734e+07	6.82748e+07	5.81337e+07	4.13303e+07	5.26293e+07	7.71029e+07	3.98138e+07	6.70187e+07	2.59236e+07	4.04055e+07	7.09332e+07	8.50289e+07	113763249	5.29579e+07
550	A0A0H3MAQ9	Diacylglycerol O-acyltransferase OS=Mycobacterium bovis (strain BCG / Pasteur 1173P2) OX=410289 GN=BCG_3263c PE=3 SV=1	9	3	1	51	8.15	54	908.737	908.737	908.737	908.737	908.737	908.737	908.737	908.737	908.737	908.737	908.737	908.737	908.737	908.737	908.737	908.737	908.737	908.737
551	A0A0H3M4A0	L-aspartate oxidase OS=Mycobacterium bovis (strain BCG / Pasteur 1173P2) OX=410289 GN=nadB PE=3 SV=1	4	1	1	53.8	6.73	36	908.737	908.737	908.737	908.737	51635.1	908.737	908.737	52254	26813.1	21854.7	908.737	908.737	18028.6	32133.7	58325.9	58517.3	152924	29495.4
552	A1KM74	Regulatory protein RecX OS=Mycobacterium bovis (strain BCG / Pasteur 1173P2) OX=410289 GN=recX PE=3 SV=1	5	2	1	19.1	9.38	31	908.737	908.737	908.737	908.737	908.737	908.737	908.737	908.737	908.737	908.737	908.737	908.737	908.737	908.737	908.737	908.737	908.737	908.737
553	A1KIH4	Orotidine 5'-phosphate decarboxylase OS=Mycobacterium bovis (strain BCG / Pasteur 1173P2) OX=410289 GN=pyrF PE=3 SV=1	23	22	3	27.4	5.14	584	1.13758e+06	2.60147e+06	2.06688e+06	1797149	2.04867e+06	1.94688e+06	1.66297e+06	1.15889e+06	925029	2.44332e+06	1.27021e+06	1.81073e+06	1.21466e+06	1.01842e+06	1.76819e+06	2.45453e+06	1.72038e+06	744676
554	A0A0H3M310	Probable conserved transmembrane protein OS=Mycobacterium bovis (strain BCG / Pasteur 1173P2) OX=410289 GN=BCG_0330 PE=3 SV=1	10	17	3	47.9	8.88	349	1.51627e+06	1.71197e+06	2.01621e+06	5.68807e+06	4.66876e+06	2.28197e+06	2.4523e+06	877483	737821	4.20524e+06	2.87846e+06	3.36779e+06	908.737	908.737	1.69227e+06	2.08148e+06	1.17454e+07	3.02548e+06
555	A0A0H3M1G9	F420-dependent glucose-6-phosphate dehydrogenase OS=Mycobacterium bovis (strain BCG / Pasteur 1173P2) OX=410289 GN=fgd1 PE=3 SV=1	46	86	10	37	5.47	2151	1.18526e+07	8.1052e+06	1.15965e+07	1.26355e+07	2.32512e+07	1.8221e+07	1.25646e+07	1.12806e+07	1.01717e+07	1.45952e+07	1.17699e+07	2.07876e+07	6.66212e+06	6.0315e+06	9.02778e+06	8.48611e+06	1.70843e+07	9.16326e+06
556	A1KGK1	50S ribosomal protein L18 OS=Mycobacterium bovis (strain BCG / Pasteur 1173P2) OX=410289 GN=rplR PE=3 SV=1	72	118	9	13.2	11.6	4015	2.29946e+08	2.30038e+08	1.58932e+08	180530859	1.85213e+08	1.85158e+08	1.62329e+08	1.44881e+08	1.62815e+08	1.45158e+08	1.43088e+08	1.16647e+08	1.45342e+08	150448440	1.91659e+08	1.82297e+08	1.69826e+08	152245700
557	A0A0H3MIF9	Putative oxidoreductase OS=Mycobacterium bovis (strain BCG / Pasteur 1173P2) OX=410289 GN=BCG_3623c PE=4 SV=1	13	2	2	27.4	6.1	40	908.737	908.737	908.737	908.737	908.737	908.737	908.737	908.737	908.737	908.737	908.737	908.737	908.737	908.737	908.737	908.737	908.737	908.737
558	A0A0H3M4L2	Uncharacterized protein OS=Mycobacterium bovis (strain BCG / Pasteur 1173P2) OX=410289 GN=BCG_1760c PE=4 SV=1	83	88	7	8.2	4.7	2677	4.22835e+07	3.14116e+07	3.69554e+07	3.69285e+07	3.55072e+07	3.72801e+07	4.01315e+07	4.11752e+07	4.01704e+07	3.60946e+07	4.06152e+07	4.26267e+07	4.13342e+07	3.71648e+07	5.92349e+07	3.51224e+07	3.30405e+07	3.64154e+07
559	A0A0H3MES4	M20_dimer domain-containing protein OS=Mycobacterium bovis (strain BCG / Pasteur 1173P2) OX=410289 GN=BCG_2158c PE=4 SV=1	82	475	27	48.1	5.11	16417	1.54746e+08	1.78225e+08	1.66774e+08	1.70157e+08	1.72678e+08	1.70142e+08	1.37488e+08	1.72367e+08	1.62089e+08	2.35246e+08	2.07586e+08	2.44777e+08	1.75462e+08	1.59494e+08	1.82843e+08	1.69232e+08	136247941	1.55739e+08
560	A0A0H3MAE3	Possible rna methyltransferase OS=Mycobacterium bovis (strain BCG / Pasteur 1173P2) OX=410289 GN=BCG_0418c PE=4 SV=1	14	2	2	19.9	8.62	50	908.737	2.36731e+06	1.59411e+06	1893853	908.737	1.37263e+06	1.02823e+06	908.737	908.737	1.72458e+06	908.737	908.737	908.737	908.737	908.737	1.25404e+06	908.737	1.25994e+06
561	A0A0H3M5D0	Conserved hypothetical ala-, pro-rich protein OS=Mycobacterium bovis (strain BCG / Pasteur 1173P2) OX=410289 GN=BCG_1218c PE=4 SV=1	4	2	1	34.5	6.06	65	908.737	908.737	908.737	908.737	908.737	661372	908.737	908.737	908.737	908.737	908.737	908.737	908.737	908.737	908.737	908.737	908.737	908.737
562	A1KLN1	Elongation factor P OS=Mycobacterium bovis (strain BCG / Pasteur 1173P2) OX=410289 GN=efp PE=3 SV=1	78	239	12	20.4	5.87	5848	1.80797e+08	1.3044e+08	1.93495e+08	1.31027e+08	9.65212e+07	1.88805e+08	1.83273e+08	2.08486e+08	2.07719e+08	1.88258e+08	1.72029e+08	1.90613e+08	2.08802e+08	1.71472e+08	193841975	1.99142e+08	1.5742e+08	1.94492e+08
563	A0A0H3M9T9	Possible conserved membrane protein OS=Mycobacterium bovis (strain BCG / Pasteur 1173P2) OX=410289 GN=BCG_0150c PE=4 SV=1	8	3	1	26.9	8.79	121	908.737	912084	908.737	908.737	882440	1.5442e+06	1.99247e+06	908.737	908.737	908.737	908.737	462193	908.737	767936	1.37997e+06	1.95958e+06	1.85681e+06	1.17931e+06
564	A0A0H3MH46	Peptide chain release factor 2 OS=Mycobacterium bovis (strain BCG / Pasteur 1173P2) OX=410289 GN=prfB PE=3 SV=1	77	380	24	42.1	4.94	13593	2.01944e+08	2.28554e+08	2.3755e+08	2.43361e+08	2.36026e+08	2.18816e+08	2.55099e+08	2.62809e+08	2.57728e+08	1.89907e+08	1.87192e+08	1.68675e+08	2.58124e+08	2.79222e+08	2.51143e+08	250826158	2.18428e+08	2.49598e+08
565	A0A0H3MCC0	Probable tetronasin-transport atp-binding protein ABC transporter OS=Mycobacterium bovis (strain BCG / Pasteur 1173P2) OX=410289 GN=BCG_1278c PE=4 SV=1	29	48	7	33.5	6.39	1360	5.60985e+06	2.90357e+06	2.77664e+06	5.22827e+06	7.6612e+06	3.23074e+06	3.45736e+06	3.27909e+06	3.03521e+06	5.72573e+06	5.02544e+06	6.82893e+06	1.9586e+06	2.38571e+06	4.02992e+06	2.63301e+06	6.69839e+06	4.38965e+06
566	A0A0H3M654	Possible 20-beta-hydroxysteroid dehydrogenase fabG3 OS=Mycobacterium bovis (strain BCG / Pasteur 1173P2) OX=410289 GN=fabG3 PE=4 SV=1	39	78	6	27	5.15	2698	1.92461e+07	1.83355e+07	1.62098e+07	2.09534e+07	3.04445e+07	2.3967e+07	1.95176e+07	1.18391e+07	1.39573e+07	1.86944e+07	1.55804e+07	2.6076e+07	9.51769e+06	1.57017e+07	1.58896e+07	1.99878e+07	2.86615e+07	1.73217e+07
567	A0A0H3MCS3	Carbamoyl-phosphate synthase large chain OS=Mycobacterium bovis (strain BCG / Pasteur 1173P2) OX=410289 GN=carB PE=3 SV=1	3	10	4	118.9	5.11	185	908.737	908.737	908.737	908.737	908.737	908.737	908.737	908.737	908.737	908.737	908.737	908.737	908.737	908.737	908.737	908.737	908.737	908.737
568	A0A0H3M4V0	Probable unidentified antibiotic-transport ATP-binding protein ABC transporter OS=Mycobacterium bovis (strain BCG / Pasteur 1173P2) OX=410289 GN=BCG_1519c PE=4 SV=1	37	64	7	33.7	5.16	2327	4.64241e+06	2.3515e+06	5.49875e+06	6.90333e+06	5.51414e+06	5.68246e+06	6.38151e+06	3.82674e+06	6.74265e+06	6.37011e+06	3.87646e+06	8.72384e+06	1.51381e+06	2.78739e+06	4.91684e+06	2.43917e+06	7.17862e+06	6.99633e+06
569	A0A0H3MAD0	Possible nitrogen fixation related protein OS=Mycobacterium bovis (strain BCG / Pasteur 1173P2) OX=410289 GN=BCG_1526 PE=4 SV=1	81	145	8	17.7	5.06	5827	1.68495e+07	1.56722e+07	1.99767e+07	1.94095e+07	2.01205e+07	2.58663e+07	2.6024e+07	2.15985e+07	2.96827e+07	6.88557e+06	1.02203e+07	7.15558e+06	2.45515e+07	2.55212e+07	1.95518e+07	2.28461e+07	2.31919e+07	2.56944e+07
570	A1KGD1	50S ribosomal protein L10 OS=Mycobacterium bovis (strain BCG / Pasteur 1173P2) OX=410289 GN=rplJ PE=3 SV=1	94	279	20	18.5	8.1	10171	2.48049e+08	3.92634e+08	3.27056e+08	366793329	3.33666e+08	3.53809e+08	3.71727e+08	3.19968e+08	2.74857e+08	3.41016e+08	291435147	3.90634e+08	2.86016e+08	3.10147e+08	2.47476e+08	2.9577e+08	3.01445e+08	3.18296e+08
571	A0A0H3MBM9	Possible conserved transmembrane protein OS=Mycobacterium bovis (strain BCG / Pasteur 1173P2) OX=410289 GN=BCG_2056c PE=4 SV=1	28	31	5	34.7	5.38	884	5.13076e+06	6.63945e+06	4.94852e+06	4.65503e+06	4.85179e+06	4.92923e+06	4.71289e+06	5.68638e+06	6.33984e+06	7.77155e+06	1.09573e+07	1.38809e+07	4.83724e+06	6.91771e+06	7.91295e+06	6.85169e+06	7.47091e+06	5.54859e+06
572	A0A0H3MG56	Uncharacterized protein OS=Mycobacterium bovis (strain BCG / Pasteur 1173P2) OX=410289 GN=BCG_2712c PE=4 SV=1	99	410	12	10.9	4.37	19214	9.50757e+08	7.63679e+08	6.94128e+08	6.95306e+08	9.56093e+08	7.91187e+08	7.15904e+08	8.91874e+08	8.79384e+08	6.98815e+08	7.36042e+08	8.17753e+08	9.92678e+08	8.11231e+08	9.08356e+08	7.06094e+08	6.99237e+08	7.68694e+08
573	A1KLF3	ATP-dependent Clp protease ATP-binding subunit ClpX OS=Mycobacterium bovis (strain BCG / Pasteur 1173P2) OX=410289 GN=clpX PE=3 SV=1	64	318	22	46.8	5.16	11463	9.02343e+07	9.75006e+07	1.28855e+08	1.13809e+08	1.3665e+08	1.24447e+08	1.22137e+08	1.31123e+08	1.51507e+08	6.79107e+07	6.45821e+07	6.09729e+07	103040914	1.19102e+08	101115936	1.08139e+08	1.318e+08	1.11274e+08
574	A0A0H3M582	Uncharacterized protein OS=Mycobacterium bovis (strain BCG / Pasteur 1173P2) OX=410289 GN=BCG_2035 PE=4 SV=1	87	213	17	26	5.44	5353	5.96311e+07	8.87118e+07	7.30837e+07	8.56507e+07	8.50478e+07	9.03503e+07	8.86381e+07	6.72618e+07	7.79269e+07	9.78433e+07	7.01062e+07	8.52601e+07	4.85029e+07	6.50235e+07	7.32449e+07	8.67625e+07	8.5295e+07	7.18896e+07
575	A1KMX0	Uracil-DNA glycosylase OS=Mycobacterium bovis (strain BCG / Pasteur 1173P2) OX=410289 GN=ung PE=3 SV=1	26	13	4	24.5	9.01	310	908.737	1.39875e+06	357005	300697	1.04664e+06	1.12241e+06	597239	908.737	164808	1.07171e+06	908.737	292142	908.737	908.737	908.737	908.737	1.10619e+06	117409
576	A0A0H3M8Q5	Cyclic pyranopterin monophosphate synthase OS=Mycobacterium bovis (strain BCG / Pasteur 1173P2) OX=410289 GN=moaC3 PE=3 SV=1	47	52	5	18.5	6.52	1956	5.64578e+06	8.75317e+06	9.14065e+06	9.18409e+06	9.66101e+06	7.80347e+06	5.64981e+06	3.83557e+06	6.11368e+06	8.91345e+06	4.48594e+06	2.22231e+06	7.52773e+06	7.66485e+06	8.64913e+06	9.96894e+06	7.54171e+06	6.8e+06
577	A0A0H3M8J5	Protein translocase subunit SecE OS=Mycobacterium bovis (strain BCG / Pasteur 1173P2) OX=410289 GN=secE1 PE=3 SV=1	38	50	4	16.9	9.66	2179	839132	908.737	3.61631e+06	4306248	4.14117e+06	3.32481e+06	2.23381e+06	4.08496e+06	5.2327e+06	3.64875e+06	908.737	1.54088e+06	3.90938e+06	2.58763e+06	3.10396e+06	2.93991e+06	2.08387e+06	4.02136e+06
578	A1KFU9	Heparin-binding hemagglutinin OS=Mycobacterium bovis (strain BCG / Pasteur 1173P2) OX=410289 GN=hbhA PE=1 SV=1	68	375	20	21.5	9.19	15651	4.65158e+08	6.99875e+08	8.85493e+08	7.53156e+08	5.81132e+08	6.82951e+08	3.10262e+08	4.07403e+08	4.10794e+08	8.88738e+08	9.37207e+08	1008361699	4.39369e+08	3.08821e+08	3.9369e+08	4.17684e+08	6.61263e+08	4.8155e+08
579	A0A0H3ME83	Ferric uptake regulation protein furA OS=Mycobacterium bovis (strain BCG / Pasteur 1173P2) OX=410289 GN=furA PE=3 SV=1	17	36	2	16.2	5.88	1132	5.64332e+06	4.10755e+06	5.66478e+06	5.03171e+06	5.48756e+06	5.56971e+06	5.02068e+06	5.35336e+06	5.6081e+06	3.55028e+06	4.01887e+06	3.26494e+06	3.59335e+06	4.31266e+06	3.68982e+06	3.38472e+06	4.10434e+06	6.32943e+06
580	A0A0H3MGE2	Possible alanine rich oxidoreductase OS=Mycobacterium bovis (strain BCG / Pasteur 1173P2) OX=410289 GN=BCG_2799c PE=4 SV=1	43	217	10	35.4	4.91	7550	1.11369e+08	8.26702e+07	9.56857e+07	9.4001e+07	1.03021e+08	1.07526e+08	9.92916e+07	1.01487e+08	1.02767e+08	6.32615e+07	5.70569e+07	5.44724e+07	1.18422e+08	9.40741e+07	1.28572e+08	106598356	8.7566e+07	1.02992e+08
581	A0A0H3M1L8	Possible exported protein OS=Mycobacterium bovis (strain BCG / Pasteur 1173P2) OX=410289 GN=BCG_0240 PE=4 SV=1	46	30	2	13.9	8.05	1257	8.64596e+06	3.28322e+06	6.48647e+06	5.15675e+06	3.23735e+06	4.30578e+06	2.67739e+06	5.13865e+06	4.38878e+06	4.79788e+06	3.19032e+06	3.64246e+06	2.07112e+06	5.39502e+06	1.86489e+06	959990	3.76155e+06	3.89563e+06
582	A0A0H3MEE6	SufE domain-containing protein OS=Mycobacterium bovis (strain BCG / Pasteur 1173P2) OX=410289 GN=BCG_3313 PE=3 SV=1	74	25	5	15.4	4.88	651	875449	1.85285e+07	2.657e+07	7.79605e+06	1.45067e+07	3.18401e+07	4.18482e+07	3.14132e+07	527013	1.36605e+07	750875	908.737	2.92174e+07	3.57022e+07	4.8136e+06	3.38396e+07	3.26026e+07	3.70333e+07
583	A0A0H3MED5	Carbonic anhydrase OS=Mycobacterium bovis (strain BCG / Pasteur 1173P2) OX=410289 GN=BCG_3302 PE=3 SV=1	13	17	5	80.5	6.67	504	908.737	165836	1.01006e+06	908.737	1.14386e+06	1.13858e+06	1.13634e+06	908.737	847370	953428	774085	963019	908.737	908.737	1.49825e+06	908.737	6.69635e+06	908.737
584	A1KL43	Deoxyguanosinetriphosphate triphosphohydrolase-like protein OS=Mycobacterium bovis (strain BCG / Pasteur 1173P2) OX=410289 GN=BCG_2367c PE=3 SV=1	11	12	3	46.9	6.24	371	908.737	2.35149e+06	1.55556e+06	1.12821e+06	3.98325e+06	782954	928452	1.99622e+06	908.737	2.26073e+06	1.08841e+06	3.45737e+06	908.737	619539	729347	1.8169e+06	908.737	908.737
585	A0A0H3M4F5	Conserved probable secreted protein OS=Mycobacterium bovis (strain BCG / Pasteur 1173P2) OX=410289 GN=BCG_1328c PE=4 SV=1	35	17	4	12.5	8.48	661	6.30264e+06	4.3298e+06	1.99661e+06	908.737	908.737	3.67746e+06	1.56531e+06	3.22123e+06	908.737	1.5313e+06	4712276	5.21744e+06	908.737	908.737	2.72772e+06	908.737	5.17495e+06	5.18377e+06
586	A0A0H3M2N6	Probable oxidoreductase OS=Mycobacterium bovis (strain BCG / Pasteur 1173P2) OX=410289 GN=BCG_0949c PE=4 SV=1	4	11	2	56.2	6.83	523	908.737	908.737	908.737	908.737	908.737	908.737	908.737	908.737	908.737	908.737	908.737	908.737	908.737	908.737	908.737	908.737	908.737	908.737
587	A0A0H3MD23	Possible exported conserved protein OS=Mycobacterium bovis (strain BCG / Pasteur 1173P2) OX=410289 GN=BCG_1550 PE=3 SV=1	45	64	12	41.3	6.38	1290	8.82167e+06	7.09465e+06	8.537e+06	1.4165e+07	8.95822e+06	1.19229e+07	9.02248e+06	6.01703e+06	6.27934e+06	1.12588e+07	9.69144e+06	1.30424e+07	3.90178e+06	6.12405e+06	7.76606e+06	6.95881e+06	2.37896e+07	9.11516e+06
588	A0A0H3M9N4	Uncharacterized protein OS=Mycobacterium bovis (strain BCG / Pasteur 1173P2) OX=410289 GN=BCG_2826 PE=4 SV=1	61	40	3	9.9	4.56	793	6.052e+06	2.45096e+06	4.66558e+06	3.92228e+06	6.06574e+06	6.22714e+06	7.56934e+06	9.40983e+06	6.57505e+06	3.41204e+06	3.65041e+06	4.55081e+06	7.69131e+06	7.27731e+06	7.59739e+06	6.27394e+06	4.98812e+06	4.47475e+06
589	A1KNI8	UPF0182 protein BCG_3215c OS=Mycobacterium bovis (strain BCG / Pasteur 1173P2) OX=410289 GN=BCG_3215c PE=3 SV=1	36	67	14	107.4	8.9	1526	908.737	3.68935e+06	2.41177e+06	8.00606e+06	6.66658e+06	1.39776e+06	1.53822e+06	908.737	470290	5.96143e+06	3.50236e+06	4.10705e+06	908.737	908.737	908.737	2.62834e+06	1.97276e+07	430341
590	A0A0H3MBS7	RHH_1 domain-containing protein OS=Mycobacterium bovis (strain BCG / Pasteur 1173P2) OX=410289 GN=BCG_2149 PE=4 SV=1	88	57	5	8.2	5.06	2152	1.51296e+07	1.70165e+07	1.62382e+07	2.15217e+07	1.5957e+07	1.94351e+07	1.9751e+07	1.22267e+07	1.31196e+07	1.40519e+07	1.27544e+07	9.2516e+06	1.33391e+07	1.34587e+07	6.40627e+06	1.12574e+07	8.61867e+06	9.32414e+06
591	A0A0H3MA68	Possible membrane protein OS=Mycobacterium bovis (strain BCG / Pasteur 1173P2) OX=410289 GN=BCG_1425c PE=4 SV=1	60	82	7	28.3	4.84	3194	2.29225e+07	1.78966e+07	1.89833e+07	2.94407e+07	2.76704e+07	2.21275e+07	2.20465e+07	1.67798e+07	1.97959e+07	2.69002e+07	2.24403e+07	4.46584e+07	1.86087e+07	1.49295e+07	1.61534e+07	8.74995e+06	2.85438e+07	1.65583e+07
592	A1KEK9	Leucine--tRNA ligase OS=Mycobacterium bovis (strain BCG / Pasteur 1173P2) OX=410289 GN=leuS PE=3 SV=1	29	79	17	107.5	5.25	2165	3.06189e+06	1.7954e+07	1.52222e+07	1.69659e+07	1.40399e+07	2.11227e+07	1.48237e+07	1.28553e+07	1.26903e+07	4.93578e+06	4.06387e+06	1.80718e+06	1.59228e+06	5.83133e+06	1.1525e+07	2.23391e+07	2.55901e+07	1.21886e+07
593	A1KGI3	50S ribosomal protein L4 OS=Mycobacterium bovis (strain BCG / Pasteur 1173P2) OX=410289 GN=rplD PE=3 SV=1	61	248	17	23.7	10.13	7439	3.11166e+08	386642378	3.40553e+08	3.34695e+08	3.16551e+08	3.84404e+08	2.99457e+08	2.4455e+08	2.6513e+08	3.05944e+08	2.80488e+08	3.83091e+08	2.42686e+08	271408854	2.59608e+08	3.50003e+08	3.78054e+08	2.79589e+08
594	A1KI96	ATP synthase subunit alpha OS=Mycobacterium bovis (strain BCG / Pasteur 1173P2) OX=410289 GN=atpA PE=3 SV=1	73	480	40	59.3	5.15	16876	5.3019e+08	6.03572e+08	5.22256e+08	6.18252e+08	7.18471e+08	5.76875e+08	5.39719e+08	4.87555e+08	5.1013e+08	6.13659e+08	4.87283e+08	7.72128e+08	4.92696e+08	4.60933e+08	4.95851e+08	5.89809e+08	7.28609e+08	4.80663e+08
595	A1KMZ6	Ketol-acid reductoisomerase (NADP(+)) OS=Mycobacterium bovis (strain BCG / Pasteur 1173P2) OX=410289 GN=ilvC PE=3 SV=2	66	220	19	36.5	5.12	7978	7.38098e+07	1.08111e+08	8.04249e+07	8.14748e+07	7.87094e+07	7.83372e+07	8.49513e+07	8.14152e+07	9.79223e+07	7.93101e+07	5.24093e+07	9.21466e+07	7.96986e+07	6.36837e+07	9.1978e+07	9.62291e+07	1.22456e+08	6.89054e+07
596	A0A0H3M8N0	FMN_red domain-containing protein OS=Mycobacterium bovis (strain BCG / Pasteur 1173P2) OX=410289 GN=BCG_3079c PE=4 SV=1	14	28	3	19.1	5.07	946	1.53377e+06	1.80176e+06	1.72714e+06	2.28735e+06	1.01538e+06	1.07897e+06	3.34991e+06	2.34828e+06	4.12396e+06	3.07835e+06	663865	3.18308e+06	3.31345e+06	2.80274e+06	908.737	908.737	908.737	842976
597	A1KNE4	NADH-quinone oxidoreductase subunit D OS=Mycobacterium bovis (strain BCG / Pasteur 1173P2) OX=410289 GN=nuoD PE=3 SV=1	23	20	6	48.1	5.71	316	3.06873e+06	7.61854e+06	7.19478e+06	1.13109e+07	1.04146e+07	1.00735e+07	3.52173e+06	4.04394e+06	1.27399e+06	2.42209e+06	2.90445e+06	3.62868e+06	1.25457e+06	4.82806e+06	2.77798e+06	4.39148e+06	1.05165e+07	1.66892e+06
598	A0A0H3M789	Uncharacterized protein OS=Mycobacterium bovis (strain BCG / Pasteur 1173P2) OX=410289 GN=BCG_0111c PE=4 SV=1	54	11	2	7.7	5.06	354	1.42669e+06	707619	941491	749172	908.737	737910	1.52049e+06	1.62551e+06	1.09475e+06	1.23635e+06	894538	1.20584e+06	623640	818994	536852	665019	712833	880364
599	A0A0H3M924	Uncharacterized protein OS=Mycobacterium bovis (strain BCG / Pasteur 1173P2) OX=410289 GN=BCG_0950c PE=4 SV=1	49	41	3	9.9	6.55	1584	1.81487e+07	2.07491e+07	2.22453e+07	2.36981e+07	2.74424e+07	2.2633e+07	2.28968e+07	2.50013e+07	2.10288e+07	3.34369e+07	2.50175e+07	2.56023e+07	2.46157e+07	2.44947e+07	1.9802e+07	3.12176e+07	2.48796e+07	2.2568e+07
600	A0A0H3MCY2	6-phosphogluconolactonase OS=Mycobacterium bovis (strain BCG / Pasteur 1173P2) OX=410289 GN=devB PE=3 SV=1	54	120	10	25.8	5.41	3220	2.6955e+07	3.25742e+07	3.33453e+07	2.45157e+07	3.61193e+07	3.21913e+07	3.3668e+07	1.59339e+07	2.59336e+07	3.93079e+07	3.47345e+07	4.88802e+07	2.45598e+07	2.554e+07	3.55707e+07	3.78537e+07	3.83985e+07	2.72458e+07
601	A0A0H3MDJ0	AhpC-TSA domain-containing protein OS=Mycobacterium bovis (strain BCG / Pasteur 1173P2) OX=410289 GN=BCG_1714 PE=4 SV=1	47	46	7	25.9	9.1	2316	1.24792e+07	1.52899e+07	1.43508e+07	13525073	1.64296e+07	1.36757e+07	1.53374e+07	1.5412e+07	1.72208e+07	1.47494e+07	1.68884e+07	1.79223e+07	1.3052e+07	6.72136e+06	9.00674e+06	1.25921e+07	1.92848e+07	1.52074e+07
602	A0A0H3M8K7	Uncharacterized protein OS=Mycobacterium bovis (strain BCG / Pasteur 1173P2) OX=410289 GN=BCG_3057 PE=4 SV=1	29	8	2	19.3	5.59	211	908.737	4.91281e+06	908.737	4647184	8.2875e+06	7.23162e+06	1.75354e+06	6.08244e+06	908.737	2.13106e+07	1.15778e+07	3.47792e+07	6.22583e+06	908.737	4.29026e+06	908.737	908.737	908.737
603	A0A0H3M9C8	Probable hydratase OS=Mycobacterium bovis (strain BCG / Pasteur 1173P2) OX=410289 GN=BCG_3600c PE=4 SV=1	63	58	7	27.9	4.63	1411	4.77573e+06	1.62842e+06	5.83778e+06	5.77553e+06	5.43287e+06	5.57024e+06	3.08313e+06	5.62837e+06	6.62495e+06	6.66019e+06	3.71393e+06	1.10495e+07	4.85235e+06	5.64026e+06	2.37471e+06	5.10455e+06	6.11886e+06	6.81901e+06
604	A0A0G2Q9I9	Hypothetical oxidoreductase OS=Mycobacterium bovis (strain BCG / Pasteur 1173P2) OX=410289 GN=BCG_3260c PE=4 SV=1	15	3	2	40.7	9.09	35	908.737	908.737	908.737	908.737	908.737	908.737	908.737	908.737	908.737	908.737	908.737	908.737	908.737	908.737	908.737	908.737	908.737	908.737
605	A0A0H3M864	Cell division ATP-binding protein FtsE OS=Mycobacterium bovis (strain BCG / Pasteur 1173P2) OX=410289 GN=ftsE PE=3 SV=1	48	90	8	25.6	9.26	2535	1.82023e+07	1.72109e+07	1.80574e+07	2.01697e+07	3.14706e+07	1.69659e+07	1.50933e+07	1.28804e+07	7.3751e+06	1.30756e+07	9.26288e+06	1.90648e+07	6.37425e+06	1.65312e+06	5.30347e+06	9.238e+06	2.51966e+07	1.29244e+07
606	A0A0H3M771	PE family protein OS=Mycobacterium bovis (strain BCG / Pasteur 1173P2) OX=410289 GN=PE25 PE=4 SV=1	73	25	3	10.7	6.05	415	1.09283e+07	9.55749e+06	1.03765e+07	1.20818e+07	9.75911e+06	1.16567e+07	1.26292e+07	1.14498e+07	1.0678e+07	4.20196e+06	8.39241e+06	5.95549e+06	1.12997e+07	1.01718e+07	6.96318e+06	6.64316e+06	4.51558e+06	8.3741e+06
607	A0A0H3M8G1	Uncharacterized protein OS=Mycobacterium bovis (strain BCG / Pasteur 1173P2) OX=410289 GN=BCG_3237c PE=4 SV=1	27	52	3	25.1	5.31	2057	3.69453e+06	2.0906e+06	2.71876e+06	4.46821e+06	4.36207e+06	5.06225e+06	3.06946e+06	3.99582e+06	5.27719e+06	6.43726e+06	4.45404e+06	6.99895e+06	4.20169e+06	1.97332e+06	5.6072e+06	5.34068e+06	8.19728e+06	4.88898e+06
608	A0A0H3M7G6	Uncharacterized protein OS=Mycobacterium bovis (strain BCG / Pasteur 1173P2) OX=410289 GN=BCG_2022c PE=3 SV=1	71	131	12	31	5.82	4131	4.62103e+07	3.6678e+07	2.88447e+07	9.17149e+07	8.57596e+07	6.14063e+07	3.9453e+07	4.49308e+07	4.53967e+07	4.19421e+07	3.27915e+07	8.72806e+07	2.84224e+07	4.13255e+07	6.50553e+07	7.15821e+07	1.43568e+08	5.09976e+07
609	A0A0H3M9T2	Methionine aminopeptidase OS=Mycobacterium bovis (strain BCG / Pasteur 1173P2) OX=410289 GN=mapB PE=3 SV=1	39	74	7	30.9	5.24	1472	1.2449e+07	2.94522e+07	2.73255e+07	27701163	2.1265e+07	4.18992e+07	2.30014e+07	1.49279e+07	2.64527e+07	2.08141e+07	1.79476e+07	2.74022e+07	1.56331e+07	2.09942e+07	3.51056e+07	3.6081e+07	4.4158e+07	1.9349e+07
610	A0A0H3M589	Fumarate hydratase class II OS=Mycobacterium bovis (strain BCG / Pasteur 1173P2) OX=410289 GN=fum PE=3 SV=1	53	316	23	50.1	5.52	9792	1.09519e+08	4.76201e+08	2.18755e+08	2.02804e+08	1.94345e+08	2.25856e+08	1.57491e+08	8.05196e+07	1.71154e+08	2.32228e+08	1.09475e+08	8.5997e+07	6.52294e+07	8.38657e+07	1.71652e+08	3.75762e+08	2.88631e+08	1.38471e+08
611	A1KPT4	Lysine--tRNA ligase OS=Mycobacterium bovis (strain BCG / Pasteur 1173P2) OX=410289 GN=lysS PE=3 SV=1	42	137	14	55.7	5.47	4064	1.77087e+07	2.96778e+07	1.88829e+07	3.26529e+07	3.91164e+07	2.66222e+07	2.46042e+07	1.85673e+07	1.62624e+07	6.92477e+06	4.37599e+06	9.84566e+06	5.61261e+06	9.71938e+06	1.76933e+07	3.34475e+07	4.06966e+07	1.69485e+07
612	A0A0H3M8D9	1,4-dihydroxy-2-naphthoyl-CoA synthase OS=Mycobacterium bovis (strain BCG / Pasteur 1173P2) OX=410289 GN=menB PE=3 SV=1	73	530	22	34.7	6.46	24894	6.51871e+08	6.74605e+08	6.30843e+08	6.06457e+08	650690506	6.59759e+08	6.05197e+08	5.57923e+08	5.46879e+08	7.06092e+08	6.2556e+08	4.15406e+08	6.1138e+08	7.55775e+08	7.69781e+08	7.03904e+08	7.0901e+08	6.99913e+08
613	A1KGI1	30S ribosomal protein S10 OS=Mycobacterium bovis (strain BCG / Pasteur 1173P2) OX=410289 GN=rpsJ PE=3 SV=1	66	92	10	11.4	9.38	1676	129886472	2.15027e+08	1.91923e+08	180514656	1.63059e+08	180562488	1.74554e+08	1.49445e+08	1.19548e+08	1.57387e+08	1.55454e+08	1.39573e+08	1.26404e+08	1.44643e+08	8.17235e+07	1.49344e+08	1.60383e+08	1.25508e+08
614	A1KGC0	50S ribosomal protein L11 OS=Mycobacterium bovis (strain BCG / Pasteur 1173P2) OX=410289 GN=rplK PE=3 SV=1	73	138	9	15	9.51	3818	6.88006e+07	1.03073e+08	116518191	1.25557e+08	1.04872e+08	1.12686e+08	8.76727e+07	1.03001e+08	8.0262e+07	7.99147e+07	8.01283e+07	9.54061e+07	7.88296e+07	8.89348e+07	8.06101e+07	1.04393e+08	102857417	9.26742e+07
615	A1KPD0	50S ribosomal protein L13 OS=Mycobacterium bovis (strain BCG / Pasteur 1173P2) OX=410289 GN=rplM PE=3 SV=1	52	46	7	16.3	10.04	996	7.00617e+07	5.84417e+07	4.33832e+07	6.25937e+07	9.11869e+07	6.89389e+07	4.74308e+07	7.80511e+07	5.58743e+07	6.46731e+07	5.97553e+07	1.30894e+08	7.84798e+07	4.06059e+07	6.21476e+07	5.84566e+07	1.01635e+08	7.56692e+07
616	A0A0H3MEB4	Rubredoxin OS=Mycobacterium bovis (strain BCG / Pasteur 1173P2) OX=410289 GN=BCG_3280c PE=3 SV=1	73	5	2	6.1	4.28	55	908.737	463090	472510	908.737	680775	425937	458598	485279	348898	908.737	908.737	908.737	362761	307346	908.737	908.737	908.737	633833
617	A0A0H3MDH4	Possible chalcone synthase pks10 OS=Mycobacterium bovis (strain BCG / Pasteur 1173P2) OX=410289 GN=pks10 PE=3 SV=1	49	96	11	37.1	5.4	3320	7.49647e+06	1.97106e+07	1.42466e+07	1.60732e+07	1.51009e+07	1.66043e+07	1.7985e+07	1.69746e+07	1.40915e+07	8.37199e+06	1.14036e+07	1.5926e+06	1.29148e+07	1.78352e+07	1.59749e+07	1.75243e+07	2.07623e+07	1.42098e+07
618	A0A0H3M8A2	Ribonuclease 3 OS=Mycobacterium bovis (strain BCG / Pasteur 1173P2) OX=410289 GN=rnc PE=3 SV=1	47	120	8	25.4	5.47	4458	1.86194e+07	1.49464e+07	1.74945e+07	2.37012e+07	1.75525e+07	1.44693e+07	2.05613e+07	2.37343e+07	2.33031e+07	8.43355e+06	1.41023e+07	7.55029e+06	1.77087e+07	1.46518e+07	1.62966e+07	1.88834e+07	3.29753e+07	2.28733e+07
619	A0A0H3M4Z3	Probable methylmalonyl-COA mutase large subunit mutB OS=Mycobacterium bovis (strain BCG / Pasteur 1173P2) OX=410289 GN=mutB PE=4 SV=1	10	37	4	80.6	5.86	1845	6.41253e+06	5.12633e+06	2.848e+06	1.73059e+06	3.49897e+06	930480	2.4588e+06	996919	1.39467e+06	1.59884e+06	2.28781e+06	4.21377e+06	519756	486456	1.24853e+06	2.55868e+06	5.50484e+06	2.52721e+06
620	A0A0H3M337	Possible muconolactone isomerase OS=Mycobacterium bovis (strain BCG / Pasteur 1173P2) OX=410289 GN=BCG_0356 PE=4 SV=1	20	14	3	22.3	5.67	337	7.00862e+06	5.45989e+06	3.88207e+06	7.42072e+06	6.62571e+06	6.99658e+06	7.14495e+06	4.37473e+06	5.70578e+06	4.77669e+06	908.737	2.92548e+06	5.87161e+06	4.81824e+06	4.94425e+06	3.65149e+06	3.12543e+06	3.73263e+06
621	A0A0H3M800	Possible transferase OS=Mycobacterium bovis (strain BCG / Pasteur 1173P2) OX=410289 GN=BCG_3058c PE=4 SV=1	9	15	2	33	10.26	674	908.737	2.90099e+06	2.25498e+06	3.61025e+06	1.54533e+06	3.16598e+06	1.19642e+06	908.737	709776	905550	666720	908.737	908.737	816779	908.737	1.33123e+06	5.99243e+06	1.59404e+06
622	A0A0H3M7S2	Uncharacterized protein OS=Mycobacterium bovis (strain BCG / Pasteur 1173P2) OX=410289 GN=BCG_2718c PE=4 SV=1	11	4	1	14.1	6.37	106	908.737	1.69445e+06	908.737	2.33323e+06	3.77012e+06	2.90825e+06	1.52432e+06	3.02403e+06	2.83366e+06	908.737	908.737	1.11458e+06	714320	863724	2.4733e+06	1.59668e+06	1.79352e+06	1.29501e+06
623	A0A0H3M4I3	Possible long-chain acyl-CoA synthase OS=Mycobacterium bovis (strain BCG / Pasteur 1173P2) OX=410289 GN=BCG_1721 PE=4 SV=1	17	31	11	107.3	6.48	992	39711.3	4.79634e+06	5.93975e+06	7486438	9.91029e+06	6.8623e+06	1.18137e+06	1.61703e+06	908.737	9.39504e+06	872390	5.5643e+06	892171	1.33398e+06	1.79444e+06	7.47546e+06	5.35499e+07	385821
624	A0A0H3MA85	Probable anion transporter atpase OS=Mycobacterium bovis (strain BCG / Pasteur 1173P2) OX=410289 GN=BCG_3739 PE=4 SV=1	9	3	3	41.4	6.09	51	908.737	795508	908.737	751550	1.02343e+06	978528	908.737	908.737	908.737	908.737	667431	832201	908.737	908.737	908.737	908.737	518691	760527
625	A0A0H3MBB6	Probable short-chain type dehydrogenase/reductase OS=Mycobacterium bovis (strain BCG / Pasteur 1173P2) OX=410289 GN=BCG_3549c PE=4 SV=1	54	70	13	33.2	7.18	1448	1.22898e+07	4.66924e+07	1.71514e+07	19906846	2.17358e+07	2.25701e+07	1.05247e+07	5.63983e+06	1.0596e+07	8.5924e+06	3.70746e+06	1.29176e+07	2.38368e+06	7.32335e+06	1.67408e+07	4.15117e+07	1.98125e+07	8.51195e+06
626	A0A0H3MB28	Uncharacterized protein OS=Mycobacterium bovis (strain BCG / Pasteur 1173P2) OX=410289 GN=BCG_3433c PE=4 SV=1	51	83	5	20	5.6	2939	1.09382e+07	8.49385e+06	7.64528e+06	9653217	8.89071e+06	1.23307e+07	1.09576e+07	9.8202e+06	9.06567e+06	1.87586e+06	4.81294e+06	2.57238e+06	8.71549e+06	1.21854e+07	9.63239e+06	9.51822e+06	1.24401e+07	6.72424e+06
627	A0A0H3M4P0	Uncharacterized protein OS=Mycobacterium bovis (strain BCG / Pasteur 1173P2) OX=410289 GN=BCG_1803c PE=3 SV=1	11	18	2	28.7	6.86	663	908.737	908.737	908.737	908.737	908.737	908.737	908.737	908.737	908.737	908.737	908.737	908.737	908.737	908.737	908.737	908.737	985441	908.737
628	A0A0H3MAZ5	Immunity factor for TNT homolog OS=Mycobacterium bovis (strain BCG / Pasteur 1173P2) OX=410289 GN=BCG_3959c PE=3 SV=1	43	31	5	19.8	4.91	729	2.65661e+06	2.23286e+06	4.08176e+06	1.18484e+06	2.71411e+06	2.46264e+06	876927	670532	3.06913e+06	332468	234709	651336	2.36202e+06	3.71152e+06	1.77387e+06	3.13943e+06	2.16699e+06	3.38554e+06
629	A0A0H3M134	AHS1 domain-containing protein OS=Mycobacterium bovis (strain BCG / Pasteur 1173P2) OX=410289 GN=BCG_0302c PE=4 SV=1	7	1	1	22.5	5.86	27	908.737	908.737	908.737	908.737	908.737	908.737	908.737	908.737	908.737	908.737	908.737	908.737	908.737	908.737	908.737	908.737	908.737	908.737
630	A0A0H3MC88	Cutinase OS=Mycobacterium bovis (strain BCG / Pasteur 1173P2) OX=410289 GN=cut2 PE=3 SV=1	25	34	3	23.9	5.45	949	1.03296e+07	1.25119e+07	1.32821e+07	14571206	1.26709e+07	1.48836e+07	1.32081e+07	1.20795e+07	1.6643e+07	7.69974e+06	6.66059e+06	4.73617e+06	1.19031e+07	1.02846e+07	1.27931e+07	1.53104e+07	7.45026e+06	7.51866e+06
631	A0A0H3M1L1	Enoyl-CoA hydratase echA2 OS=Mycobacterium bovis (strain BCG / Pasteur 1173P2) OX=410289 GN=echA2 PE=3 SV=1	15	22	3	33.1	5.16	650	250860	2.93971e+06	503786	474566	267018	742132	162561	908.737	170472	851467	752190	1.19893e+06	908.737	908.737	314243	2.26598e+06	340426	295970
632	A0A0H3M9V6	Probable enoyl-CoA hydratase echA20 OS=Mycobacterium bovis (strain BCG / Pasteur 1173P2) OX=410289 GN=echA20 PE=4 SV=1	45	75	12	26.3	5.64	1985	1.11608e+07	1.50372e+07	1.31927e+07	2.00508e+07	1.03622e+07	2.44277e+07	1.09921e+07	8.50221e+06	1.21163e+07	2.70876e+07	2.20248e+07	2.32625e+07	1.20009e+07	1.52589e+07	2.26661e+07	5.07279e+06	1.75203e+07	1.73488e+07
633	A0A0H3MAJ8	Probable transcriptional regulatory protein (Possibly tetR-family) OS=Mycobacterium bovis (strain BCG / Pasteur 1173P2) OX=410289 GN=BCG_0513c PE=4 SV=1	27	5	3	26.5	7.05	97	350781	53949.2	908.737	53952.7	908.737	908.737	908.737	81333.1	59931.7	80609.1	163625	908.737	188758	908.737	271956	908.737	265597	138944
634	A0A0H3M2I5	Possible fatty-acid-CoA ligase fadD10 OS=Mycobacterium bovis (strain BCG / Pasteur 1173P2) OX=410289 GN=fadD10 PE=4 SV=1	10	4	2	56.6	5.19	51	908.737	1.65107e+06	2.79178e+06	4.584e+06	1.80824e+06	1.01293e+06	2.24519e+06	926332	1.60342e+06	2.56298e+06	2.57826e+06	1.46149e+06	564592	1.18173e+06	2.6136e+06	2.84807e+06	3.18474e+06	2.05984e+06
635	A0A0H3M286	Uncharacterized protein OS=Mycobacterium bovis (strain BCG / Pasteur 1173P2) OX=410289 GN=BCG_0482 PE=4 SV=1	89	110	10	18.9	5.5	4007	2.80602e+07	2.20971e+07	2.5265e+07	3.06049e+07	2.93158e+07	2.69989e+07	2.87039e+07	2.11745e+07	3.29573e+07	3.44589e+07	1.80585e+07	2.59112e+07	2.53173e+07	2.95224e+07	3.23271e+07	3.41232e+07	2.55596e+07	2.43815e+07
636	A0A0H3M2B0	Possible mycolic acid synthase umaA1 OS=Mycobacterium bovis (strain BCG / Pasteur 1173P2) OX=410289 GN=umaA1 PE=3 SV=1	56	172	15	33.1	5.1	4268	3.42794e+07	3.19449e+07	2.40264e+07	4.11136e+07	5.77232e+07	4.82193e+07	3.19304e+07	2.94695e+07	3.12248e+07	2.23477e+07	2.49448e+07	3.63855e+07	2.4888e+07	4.34898e+07	4.02546e+07	4.70376e+07	7.92435e+07	3.72629e+07
637	A0A0H3MG35	Uncharacterized protein OS=Mycobacterium bovis (strain BCG / Pasteur 1173P2) OX=410289 GN=BCG_2689c PE=4 SV=1	70	176	15	26.2	5.86	5735	6.81416e+07	1.02154e+08	7.88536e+07	8.14396e+07	7.68117e+07	8.79772e+07	9.46499e+07	6.69928e+07	7.89646e+07	8.60571e+07	6.78779e+07	4.88336e+07	57692711	7.27519e+07	1.11734e+08	1.16155e+08	9.91231e+07	8.6677e+07
638	A1KP49	Bifunctional protein FolD OS=Mycobacterium bovis (strain BCG / Pasteur 1173P2) OX=410289 GN=folD PE=3 SV=1	77	248	16	29.4	6.44	8291	2.13564e+08	1.94837e+08	1.6244e+08	1.76629e+08	1.90314e+08	1.92653e+08	1.95514e+08	2.2537e+08	2.09057e+08	2.05267e+08	2.17607e+08	2.28319e+08	229096667	218241803	272154375	2.07452e+08	2.04864e+08	1.91955e+08
639	A0A0H3M8T3	Probable O-acetylhomoserine sulfhydrylase metC OS=Mycobacterium bovis (strain BCG / Pasteur 1173P2) OX=410289 GN=metC PE=3 SV=1	81	449	21	47.3	5.49	17117	1.52288e+08	1.62162e+08	2.05393e+08	1.59281e+08	1.49951e+08	1.66869e+08	1.28109e+08	1.01324e+08	1.19833e+08	1.77464e+08	1.38204e+08	1.83324e+08	1.07397e+08	1.55198e+08	1.11947e+08	1.7715e+08	1.4626e+08	1.90371e+08
640	A0A0H3MBS9	Uncharacterized protein OS=Mycobacterium bovis (strain BCG / Pasteur 1173P2) OX=410289 GN=BCG_3747c PE=4 SV=1	71	153	13	16.7	5.44	5055	1.60157e+08	144612845	1.22438e+08	1.40825e+08	1.59725e+08	147187074	1.32112e+08	1.35759e+08	1.36019e+08	1.90397e+08	1.76956e+08	2.06756e+08	1.35012e+08	1.20692e+08	1.1599e+08	136738837	1.5744e+08	1.45212e+08
641	A1KM58	LexA repressor OS=Mycobacterium bovis (strain BCG / Pasteur 1173P2) OX=410289 GN=lexA PE=3 SV=2	75	233	11	24.8	5.11	10965	7.78815e+07	6.29614e+07	6.04698e+07	6.89333e+07	7.92711e+07	8.4929e+07	8.94756e+07	6.30709e+07	7.39035e+07	50915800	4.59774e+07	4.47419e+07	6.63037e+07	9.97676e+07	5.66353e+07	8.56872e+07	7.63691e+07	6.00847e+07
642	A0A0H3MAS4	Probable phosphomannomutase manB OS=Mycobacterium bovis (strain BCG / Pasteur 1173P2) OX=410289 GN=manB PE=3 SV=1	36	140	10	49	4.89	4854	4.06588e+07	4.06144e+07	3.82185e+07	4.04053e+07	4.45271e+07	3.56688e+07	3.42364e+07	3.27273e+07	4.30023e+07	2.68603e+07	2.09324e+07	3.64087e+07	2.94061e+07	3.49985e+07	4.14441e+07	5.01675e+07	3.93617e+07	2.72081e+07
643	A0A0H3M772	DJ-1_PfpI domain-containing protein OS=Mycobacterium bovis (strain BCG / Pasteur 1173P2) OX=410289 GN=BCG_0083 PE=4 SV=1	42	69	6	20.4	6.33	1903	1.66141e+07	1.84948e+07	1.8746e+07	2.07271e+07	1.68722e+07	1.63379e+07	1.41312e+07	1.51669e+07	1.37755e+07	1.9101e+07	1.77005e+07	1.28944e+07	1.09248e+07	1.80402e+07	1.32666e+07	1.93046e+07	1.85617e+07	1.76696e+07
644	A0A0H3M4J8	Glycogen phosphorylase OS=Mycobacterium bovis (strain BCG / Pasteur 1173P2) OX=410289 GN=glgP PE=3 SV=1	27	61	13	95.5	5.44	2007	7.65599e+06	9.33776e+06	6.72133e+06	11713207	2.72683e+07	1.37136e+07	4.81882e+06	6.00046e+06	5.47882e+06	1.53256e+07	5.74012e+06	2.43824e+07	865102	5.81705e+06	1.47011e+07	19203164	4.16647e+07	6.15762e+06
645	A0A0H3M6L2	Uncharacterized protein OS=Mycobacterium bovis (strain BCG / Pasteur 1173P2) OX=410289 GN=BCG_2552c PE=4 SV=1	95	68	7	8	4.41	2055	7.35967e+07	6.67569e+07	5.67478e+07	71682205	6.60489e+07	6.44011e+07	6.20332e+07	6.06909e+07	5.46832e+07	5.51846e+07	5.12401e+07	5.28406e+07	6.08678e+07	5.18244e+07	4.93433e+07	5.70892e+07	4.66235e+07	5.21278e+07
646	A0A0H3MGD4	Uncharacterized protein OS=Mycobacterium bovis (strain BCG / Pasteur 1173P2) OX=410289 GN=BCG_2788c PE=4 SV=1	43	43	3	16	5.07	1675	1.20218e+07	7.65355e+06	6.6773e+06	8.73279e+06	9.13629e+06	8.90262e+06	7.87911e+06	8.94947e+06	1.13234e+07	1.32078e+07	1.02768e+07	1.71199e+07	9.1438e+06	1.22241e+07	1.04051e+07	7.47074e+06	6.66399e+06	1.02299e+07
647	A1KQF4	Trehalose-2-sulfate acyltransferase PapA2 OS=Mycobacterium bovis (strain BCG / Pasteur 1173P2) OX=410289 GN=papA2 PE=3 SV=1	5	5	1	52.1	6.15	90	908.737	205532	908.737	249549	908.737	908.737	908.737	908.737	908.737	908.737	908.737	908.737	908.737	908.737	908.737	535019	487840	908.737
648	A0A0H3MAN1	Uncharacterized protein OS=Mycobacterium bovis (strain BCG / Pasteur 1173P2) OX=410289 GN=BCG_0584 PE=4 SV=1	8	2	1	23	5.16	54	908.737	908.737	908.737	908.737	908.737	908.737	908.737	908.737	908.737	908.737	908.737	908.737	908.737	908.737	908.737	908.737	908.737	908.737
649	A0A0H3M602	Probable dehydrogenase OS=Mycobacterium bovis (strain BCG / Pasteur 1173P2) OX=410289 GN=BCG_1493 PE=4 SV=1	12	3	2	50.4	9.09	57	908.737	908.737	275871	356410	908.737	908.737	252325	908.737	908.737	908.737	908.737	454549	908.737	908.737	908.737	908.737	908.737	268450
650	A0A0H3M7E1	Polyketide_cyc domain-containing protein OS=Mycobacterium bovis (strain BCG / Pasteur 1173P2) OX=410289 GN=TB18.5 PE=4 SV=1	60	124	6	17.7	4.97	2916	2.5188e+07	1.99498e+07	2.85633e+07	2.55241e+07	1.89607e+07	2.88223e+07	2.20277e+07	3.30928e+07	1.89099e+07	1.92293e+07	1.71038e+07	2.09401e+07	2.16988e+07	2.23196e+07	2.46655e+07	2.79148e+07	2.21918e+07	2.17658e+07
651	A0A0H3M6S5	Polyamine aminopropyltransferase OS=Mycobacterium bovis (strain BCG / Pasteur 1173P2) OX=410289 GN=speE PE=3 SV=1	1	3	1	54.6	5.55	29	908.737	908.737	908.737	908.737	215793	908.737	908.737	2.06012e+06	127712	908.737	908.737	908.737	908.737	908.737	908.737	908.737	908.737	4.84933e+06
652	A0A0H3M5Y2	Probable conserved lipoprotein lppF OS=Mycobacterium bovis (strain BCG / Pasteur 1173P2) OX=410289 GN=lppF PE=4 SV=1	15	9	4	45	5.66	255	949434	3.44755e+06	1.52305e+06	2518471	2.39543e+06	2.16578e+06	1.24742e+06	908.737	2.66373e+06	4.48192e+06	1.06474e+06	2.09113e+06	908.737	908.737	908.737	1.45408e+06	3.81108e+06	908.737
653	A0A0H3M7W9	Chaperone protein ClpB OS=Mycobacterium bovis (strain BCG / Pasteur 1173P2) OX=410289 GN=clpB PE=3 SV=1	41	239	27	92.5	5.34	6808	4.26468e+07	3.84781e+07	3.82226e+07	6.28247e+07	8.36231e+07	4.68372e+07	3.97503e+07	5.51368e+07	5.10198e+07	5.77717e+07	4.75091e+07	8.8097e+07	5.22746e+07	3.93551e+07	6.46822e+07	4.91018e+07	7.57351e+07	4.14736e+07
654	A0A0H3MFD4	Penicillin-insensitive transglycosylase OS=Mycobacterium bovis (strain BCG / Pasteur 1173P2) OX=410289 GN=ponA2 PE=4 SV=1	14	56	7	84.6	5.52	1824	295376	1.67511e+06	345311	2.17064e+06	908.737	895530	1.29813e+06	908.737	528078	1.2853e+06	166610	908.737	908.737	908.737	908.737	228577	2.16554e+06	908.737
655	A0A0H3M7F7	Uncharacterized protein OS=Mycobacterium bovis (strain BCG / Pasteur 1173P2) OX=410289 GN=BCG_2012 PE=4 SV=1	4	4	1	28.1	5.3	122	908.737	908.737	908.737	908.737	908.737	908.737	908.737	908.737	908.737	908.737	908.737	908.737	908.737	908.737	908.737	908.737	908.737	908.737
656	A0A0H3MBT4	Probable conserved lipoprotein LppL OS=Mycobacterium bovis (strain BCG / Pasteur 1173P2) OX=410289 GN=lppL PE=4 SV=1	8	9	2	36.8	7.64	187	791718	985818	410895	1.24957e+06	908.737	908.737	1.08017e+06	908.737	451483	3.32045e+06	421707	2.46435e+06	908.737	840469	908.737	908.737	281367	908.737
657	A0A0H3MHE5	Uncharacterized protein OS=Mycobacterium bovis (strain BCG / Pasteur 1173P2) OX=410289 GN=TB9.4 PE=4 SV=1	98	314	15	9.4	5.14	12237	8.24907e+08	7.65012e+08	7.50616e+08	728100777	6.48903e+08	6.79474e+08	7.09385e+08	7.66306e+08	8.19725e+08	7.6639e+08	8.29645e+08	8.14509e+08	7.47953e+08	8.25903e+08	5.08429e+08	7.61738e+08	8.97288e+08	7.84671e+08
658	A0A0H3M0M3	Amidohydro-rel domain-containing protein OS=Mycobacterium bovis (strain BCG / Pasteur 1173P2) OX=410289 GN=BCG_0105 PE=4 SV=1	35	129	11	42.8	5.66	4594	3.46879e+07	2.71448e+07	2.65576e+07	2.58781e+07	2.84726e+07	2.66408e+07	2.48403e+07	2.5638e+07	2.59123e+07	3.6209e+07	2.91351e+07	3.79427e+07	2.6011e+07	3.38889e+07	3.48056e+07	2.50081e+07	30947389	3.53935e+07
659	A0A0H3M8X2	Probable restriction system protein mrr OS=Mycobacterium bovis (strain BCG / Pasteur 1173P2) OX=410289 GN=mrr PE=4 SV=1	47	83	10	33.6	5.78	2159	3.59357e+07	3.82909e+07	3.72702e+07	3.60923e+07	4.20802e+07	4.13207e+07	4.19388e+07	4.06006e+07	3.75766e+07	2.64162e+07	3.05651e+07	3.4098e+07	3.72382e+07	4.07541e+07	3.43134e+07	3.81187e+07	4.2434e+07	4.08966e+07
660	A0A0H3M6F5	Probable helicase helZ OS=Mycobacterium bovis (strain BCG / Pasteur 1173P2) OX=410289 GN=helZ PE=4 SV=1	2	2	2	111.6	5.9	42	908.737	908.737	908.737	908.737	1.01642e+06	656018	908.737	908.737	908.737	908.737	908.737	908.737	908.737	908.737	908.737	908.737	631594	908.737
661	A0A0H3MC47	Ribosome-binding ATPase YchF OS=Mycobacterium bovis (strain BCG / Pasteur 1173P2) OX=410289 GN=ychF PE=3 SV=1	52	131	11	38.1	4.93	4661	1.23067e+07	1.35025e+07	1.70373e+07	2.00757e+07	2.00836e+07	1.79447e+07	2.34905e+07	1.8475e+07	2.12789e+07	8.95669e+06	9.84577e+06	9.50151e+06	1.58989e+07	1.52801e+07	1.53557e+07	1.46601e+07	1.51942e+07	1.46478e+07
662	A0A0H3M808	Probable NADP-dependent alcohol dehydrogenase adhC OS=Mycobacterium bovis (strain BCG / Pasteur 1173P2) OX=410289 GN=adhC PE=3 SV=1	85	1218	36	37.1	5.3	39928	3515507633	3135766125	2799670756	2849686533	3322339267	3394119881	2699219036	3122010281	3024266013	3500559832	3468005848	3652080698	3196983254	3366050749	3185664034	3499455440	3345564673	3502479599
663	A0A0H3M151	Uncharacterized protein OS=Mycobacterium bovis (strain BCG / Pasteur 1173P2) OX=410289 GN=BCG_0059 PE=4 SV=1	85	62	4	10.9	6.04	1704	5.84137e+06	1.59239e+07	1.76485e+07	2.38394e+07	2.0982e+07	1.05515e+07	1.58906e+07	9.95859e+06	2.08922e+07	1.13627e+07	2.65132e+08	1.18832e+07	20152161	2.34029e+07	1.73414e+07	1.9537e+07	2.03626e+07	2.38772e+07
664	A0A0H3MDT5	Meth_synt_2 domain-containing protein OS=Mycobacterium bovis (strain BCG / Pasteur 1173P2) OX=410289 GN=BCG_3037c PE=4 SV=1	45	63	8	34.2	4.89	2108	2.91802e+06	7.79336e+06	6.64117e+06	8.38516e+06	8.62783e+06	7.89922e+06	6.28876e+06	8.06912e+06	5.90451e+06	6.09046e+06	5.48311e+06	6.12959e+06	5.443e+06	5.23206e+06	7.27574e+06	8.08732e+06	5.5828e+06	7.87435e+06
665	A0A0H3M5H4	Uncharacterized protein OS=Mycobacterium bovis (strain BCG / Pasteur 1173P2) OX=410289 GN=BCG_2142 PE=4 SV=1	2	18	1	31.9	4.73	633	1.97324e+06	2.95244e+06	3.36577e+06	3.84636e+06	3.75291e+06	3.89266e+06	3.40123e+06	3.50845e+06	3.45887e+06	3.32847e+06	3.19225e+06	3.36282e+06	2.41375e+06	1.90772e+06	2.58601e+06	2.42603e+06	3.58743e+06	3.61368e+06
666	A1KGB4	50S ribosomal protein L33 1 OS=Mycobacterium bovis (strain BCG / Pasteur 1173P2) OX=410289 GN=rpmG1 PE=3 SV=1	47	13	3	6.5	9.82	495	2.18858e+07	6.75594e+07	7.87195e+07	4.66959e+07	5.89226e+07	8.31989e+07	3.03685e+07	2.95765e+07	3.4937e+07	3.74423e+07	4.87052e+07	2.40416e+07	2.9197e+07	2.8832e+07	3.10634e+07	4.75274e+07	6.08062e+07	3.90681e+07
667	A0A0H3M3W6	Probable quinone reductase qor OS=Mycobacterium bovis (strain BCG / Pasteur 1173P2) OX=410289 GN=qor PE=4 SV=1	54	117	12	34	5.62	4518	8.28905e+06	9.90792e+06	7.03774e+06	1.08507e+07	1.73871e+07	1.02408e+07	8.84472e+06	1.22361e+07	1.18265e+07	1.61959e+07	1.02619e+07	2.29256e+07	4.81784e+06	1.11835e+07	1.70618e+07	1.59332e+07	2.43898e+07	1.34545e+07
668	A0A0H3M2Q7	MaoC-like domain-containing protein OS=Mycobacterium bovis (strain BCG / Pasteur 1173P2) OX=410289 GN=BCG_0685 PE=4 SV=1	87	186	13	14.9	6.55	5341	1.48457e+08	1.21281e+08	1.4103e+08	1.49781e+08	1.64132e+08	1.80348e+08	1.39622e+08	1.25613e+08	1.5915e+08	134330350	1.1293e+08	1.27611e+08	1.13687e+08	1.17364e+08	1.1526e+08	1.67488e+08	1.82129e+08	1.23025e+08
669	A0A0H3M4Y1	Probable adhesion component transport atp-binding protein ABC transporter OS=Mycobacterium bovis (strain BCG / Pasteur 1173P2) OX=410289 GN=BCG_1041 PE=4 SV=1	21	4	2	27.4	5.94	94	908.737	758531	644718	898990	908.737	604080	399575	534687	393116	338763	908.737	908.737	665099	908.737	633091	375535	538189	908.737
670	A0A0H3M2P8	Uncharacterized protein OS=Mycobacterium bovis (strain BCG / Pasteur 1173P2) OX=410289 GN=BCG_0962 PE=4 SV=1	5	1	1	15.7	9.23	29	908.737	908.737	908.737	908.737	908.737	908.737	908.737	908.737	908.737	908.737	908.737	908.737	908.737	908.737	908.737	908.737	908.737	908.737
671	A0A0H3M9G4	Possible conserved lipoprotein lpqE OS=Mycobacterium bovis (strain BCG / Pasteur 1173P2) OX=410289 GN=lpqE PE=4 SV=1	39	29	4	18.8	9.35	902	5.09112e+06	9.45472e+06	1.15034e+07	18917652	2.16474e+07	1.03245e+07	4.81288e+06	7.84833e+06	7.2717e+06	1.52974e+07	1.03646e+07	1.80852e+07	4.00622e+06	2.79476e+06	1.05574e+07	7.12234e+06	2.64395e+07	1.24142e+07
672	A0A0G2Q9G3	Possible anthranilate synthase component II trpG OS=Mycobacterium bovis (strain BCG / Pasteur 1173P2) OX=410289 GN=trpG_2 PE=4 SV=1	30	26	3	24.6	6.51	817	363295	735840	521778	1.4306e+06	237045	536317	405913	1.57674e+06	1.43194e+06	422553	492617	756084	988698	1.49405e+06	1.584e+06	2.14923e+06	1.53994e+06	1.22275e+06
673	A0A0H3M6W0	Probable conserved membrane protein OS=Mycobacterium bovis (strain BCG / Pasteur 1173P2) OX=410289 GN=BCG_1815 PE=3 SV=1	26	57	8	53.7	7.12	1849	9.68384e+06	8.86838e+06	7.74915e+06	1.89253e+07	1.88722e+07	9.09828e+06	9.45082e+06	7.81234e+06	8.57952e+06	1.73877e+07	1.09961e+07	2.3584e+07	7.44748e+06	6.70374e+06	8.81445e+06	7.07823e+06	3.14299e+07	8.86218e+06
674	A0A0H3M4U3	Uncharacterized protein OS=Mycobacterium bovis (strain BCG / Pasteur 1173P2) OX=410289 GN=BCG_1860 PE=3 SV=1	33	9	4	30.6	6.81	158	908.737	908.737	908.737	908.737	908.737	908.737	908.737	908.737	908.737	908.737	908.737	908.737	908.737	908.737	908.737	908.737	908.737	908.737
675	A0A0H3M6Q0	Pseudouridine synthase OS=Mycobacterium bovis (strain BCG / Pasteur 1173P2) OX=410289 GN=BCG_1750 PE=3 SV=1	11	22	3	27.6	9.33	466	1.71211e+06	2.51357e+06	2.33699e+06	1.76977e+06	1.61139e+06	2.60528e+06	3.05992e+06	1.5116e+06	2.70094e+06	6.0248e+06	574432	3.08429e+06	1.15508e+06	2.74207e+06	1.70652e+06	1.50727e+06	811450	705999
676	A0A0H3MIK1	Uncharacterized protein OS=Mycobacterium bovis (strain BCG / Pasteur 1173P2) OX=410289 GN=BCG_3678c PE=4 SV=1	58	356	11	19.8	4.15	14385	2.73598e+08	2.32933e+08	2.44864e+08	2.35662e+08	2.77041e+08	2.64392e+08	2.75905e+08	3.17068e+08	2.83204e+08	1.59393e+08	1.79558e+08	1.8659e+08	274113980	279643777	2.71339e+08	2.40576e+08	2.47339e+08	2.85422e+08
677	A1KKF8	Proteasome-associated ATPase OS=Mycobacterium bovis (strain BCG / Pasteur 1173P2) OX=410289 GN=mpa PE=3 SV=1	36	147	13	67.4	5.01	5099	1.39474e+07	1.38987e+07	1.32601e+07	2.14408e+07	1.13861e+07	1.71606e+07	1.74217e+07	1.81605e+07	2.18131e+07	7.67113e+06	5.32821e+06	1.32192e+07	1.23418e+07	1.32934e+07	2.21983e+07	2.11383e+07	3.73711e+07	2.21977e+07
678	A0A0H3MA90	Probable protease OS=Mycobacterium bovis (strain BCG / Pasteur 1173P2) OX=410289 GN=BCG_0331 PE=4 SV=1	37	118	10	46.1	5.54	4510	1.8499e+07	2.34283e+07	1.94973e+07	2.03776e+07	2.63593e+07	1.99329e+07	1.70523e+07	1.64688e+07	1.76871e+07	2.02158e+07	1.45611e+07	1.46852e+07	1.24405e+07	1.29952e+07	1.47277e+07	15824793	2.57957e+07	1.61883e+07
679	A0A0H3M9F9	Transcriptional regulatory protein (Probably lacI-family) OS=Mycobacterium bovis (strain BCG / Pasteur 1173P2) OX=410289 GN=BCG_3640c PE=4 SV=1	13	18	3	38.2	8.02	400	179099	666346	908.737	2.47831e+06	215533	489419	1.14725e+06	309702	332250	1.29803e+06	470575	1.30133e+06	908.737	908.737	1.47013e+06	1.55778e+06	3.29208e+06	383390
680	A0A0H3M3H4	Exodeoxyribonuclease III OS=Mycobacterium bovis (strain BCG / Pasteur 1173P2) OX=410289 GN=xthA PE=3 SV=1	24	35	6	32.1	5.41	796	9.88924e+06	2.64529e+07	1.17132e+07	8.62633e+06	1.94093e+07	1.27556e+07	1.49013e+06	2.52718e+06	8.7782e+06	1.05145e+07	1.94697e+06	4.2882e+06	1.95484e+06	4.97441e+06	1.11719e+07	2.90574e+07	2.25194e+07	7.47176e+06
681	A0A0H3MJC3	Uncharacterized protein OS=Mycobacterium bovis (strain BCG / Pasteur 1173P2) OX=410289 GN=BCG_3899 PE=4 SV=1	14	11	1	12.9	4.31	509	3.55904e+06	2.34801e+06	3.25878e+06	2.7904e+06	4.4006e+06	4.73968e+06	4.68115e+06	5.82436e+06	3.16365e+06	908.737	1.94065e+06	2.90987e+06	3.57728e+06	1.95255e+06	6.00949e+06	908.737	5.48541e+06	3.37991e+06
682	A1KMY2	3-isopropylmalate dehydratase large subunit OS=Mycobacterium bovis (strain BCG / Pasteur 1173P2) OX=410289 GN=leuC PE=3 SV=1	39	114	12	50.2	5.59	3882	1.4017e+08	1.97562e+08	1.82507e+08	1.3102e+08	1.86293e+08	2.16272e+08	1.24203e+08	1.27451e+08	1.88137e+08	1.54016e+08	131910684	9.8576e+07	1.29204e+08	1.40888e+08	1.5827e+08	1.80355e+08	2.07387e+08	1.72001e+08
683	A0A0H3MBL9	Histidine kinase response regulator OS=Mycobacterium bovis (strain BCG / Pasteur 1173P2) OX=410289 GN=BCG_2046c PE=4 SV=1	6	4	2	62.1	5.01	45	908.737	908.737	908.737	908.737	908.737	908.737	908.737	908.737	908.737	908.737	908.737	908.737	908.737	908.737	908.737	908.737	908.737	908.737
684	A0A0H3MGN5	Signal peptidase I OS=Mycobacterium bovis (strain BCG / Pasteur 1173P2) OX=410289 GN=lepB PE=3 SV=1	15	9	2	31.9	6.24	126	978872	749259	3.24673e+06	3.53198e+06	2.14802e+06	2.57243e+06	2.19807e+06	760700	1.13369e+06	5.25759e+06	2.22994e+06	2.18683e+06	196036	908.737	908.737	1.57902e+06	3.33792e+06	459187
685	A0A0H3MBN6	Amidohydro_3 domain-containing protein OS=Mycobacterium bovis (strain BCG / Pasteur 1173P2) OX=410289 GN=BCG_2071c PE=4 SV=1	53	126	13	55.8	5.74	3728	3.26889e+07	3.58848e+07	3.10382e+07	2.88682e+07	1.62678e+07	3.18972e+07	2.763e+07	2.41224e+07	2.28349e+07	3.46752e+07	3.18762e+07	2.52373e+07	2.53468e+07	2.1337e+07	3.8228e+07	3.46242e+07	3.14424e+07	2.51238e+07
686	A0A0H3M4G2	N-acetyltransferase domain-containing protein OS=Mycobacterium bovis (strain BCG / Pasteur 1173P2) OX=410289 GN=BCG_0854c PE=4 SV=1	41	44	6	25	6.7	1331	6.80123e+06	1.17655e+07	1.23034e+07	1.45337e+07	9.17234e+06	1.10054e+07	1.16997e+07	8.51021e+06	3.20132e+06	1.54537e+07	1.11682e+07	7.22502e+06	6.56013e+06	8.13818e+06	8.83528e+06	1.4584e+07	1.44309e+07	8.00745e+06
687	A0A0H3MG15	Uncharacterized protein OS=Mycobacterium bovis (strain BCG / Pasteur 1173P2) OX=410289 GN=BCG_2663 PE=4 SV=1	35	67	5	25.7	6.16	1685	1.62952e+07	1.05751e+07	8.36716e+06	1.13979e+07	1.33373e+07	1.1957e+07	6.97977e+06	6.18661e+06	1.15716e+07	1.06537e+06	5.2099e+06	2.23552e+06	6.25946e+06	1.09658e+07	1.1037e+07	1.408e+07	1.42172e+07	1.03e+07
688	A1KN07	Aspartyl/glutamyl-tRNA(Asn/Gln) amidotransferase subunit C OS=Mycobacterium bovis (strain BCG / Pasteur 1173P2) OX=410289 GN=gatC PE=3 SV=1	37	51	4	10.7	4.53	1672	1.73485e+08	1.36886e+08	1.36836e+08	160238691	1.07633e+08	1.82813e+08	1.62076e+08	1.72213e+08	1.17832e+08	1.65569e+08	1.84363e+08	1.56578e+08	2.00663e+08	1.52869e+08	1.10461e+08	1.39129e+08	1.47642e+08	1.7417e+08
689	A0A0H3M8L8	Probable FeIII-dicitrate-binding periplasmic lipoprotein fecB OS=Mycobacterium bovis (strain BCG / Pasteur 1173P2) OX=410289 GN=fecB PE=4 SV=1	42	110	8	36.9	5.48	3816	8.01736e+06	1.52352e+07	1.39806e+07	1.29853e+07	1.0338e+07	1.13498e+07	1.32817e+07	6.51428e+06	7.35154e+06	2.50063e+07	1.77143e+07	2.35826e+07	5.54262e+06	2.32229e+06	4.98763e+06	3.35825e+06	1.18417e+07	4.51802e+06
690	A0A0H3MB63	Phosphoribosylformylglycinamidine cyclo-ligase OS=Mycobacterium bovis (strain BCG / Pasteur 1173P2) OX=410289 GN=purM PE=3 SV=1	6	20	2	38.4	6.46	729	697246	515413	675879	1.11302e+06	553498	993825	733158	734726	714701	902963	450632	1.45499e+06	301775	615956	425058	472010	1.58287e+06	799281
691	A1KMQ1	Ribosome maturation factor RimM OS=Mycobacterium bovis (strain BCG / Pasteur 1173P2) OX=410289 GN=rimM PE=3 SV=1	19	24	2	18.6	4.7	798	4.04963e+06	3.39482e+06	3.49492e+06	4074654	4.10601e+06	4.3933e+06	5.40874e+06	6.33411e+06	7.18236e+06	2.72903e+06	3.31946e+06	1.97887e+06	5.57931e+06	4.62487e+06	3.39196e+06	3.84719e+06	4.28408e+06	5.2558e+06
692	A0A0H3M488	Possible inv protein OS=Mycobacterium bovis (strain BCG / Pasteur 1173P2) OX=410289 GN=BCG_1619c PE=3 SV=1	29	11	3	24	10.23	266	1.71445e+06	1.56336e+06	1.41427e+06	1.01908e+06	1.91928e+06	1.62786e+06	908.737	908.737	908.737	1.37633e+06	826333	908.737	908.737	757186	908.737	1.05997e+06	908.737	908.737
693	A0A0H3M429	Galactose-1-phosphate uridylyltransferase OS=Mycobacterium bovis (strain BCG / Pasteur 1173P2) OX=410289 GN=galT PE=3 SV=1	26	95	8	43.4	7.36	3492	1.24353e+07	8.00737e+06	1.1636e+07	4.04201e+06	1.05531e+07	1.13063e+07	9.80188e+06	1.26453e+07	1.10328e+07	9.77477e+06	8.94576e+06	4.97907e+06	1.3389e+07	1.05846e+07	1.05275e+07	1.10626e+07	8.45115e+06	1.23015e+07
694	A0A0H3MDV8	Ribonucleoside-diphosphate reductase OS=Mycobacterium bovis (strain BCG / Pasteur 1173P2) OX=410289 GN=nrdE PE=3 SV=1	18	19	6	79.2	6.6	547	413793	908.737	908.737	1.76925e+06	3.62605e+06	281252	493664	908.737	908.737	908.737	316297	908.737	908.737	718938	2.58704e+06	2.53331e+06	6.56133e+06	908.737
695	A0A0H3MA44	Uncharacterized protein OS=Mycobacterium bovis (strain BCG / Pasteur 1173P2) OX=410289 GN=BCG_3709 PE=4 SV=1	31	45	6	37.9	6.1	1390	908.737	4.38102e+06	7.72994e+06	6.7619e+06	5.69197e+06	8.70461e+06	3.59697e+06	3.20046e+06	1.73125e+07	1.58134e+06	575512	2.85594e+06	1.17489e+06	3.25062e+06	4.03023e+06	4.16614e+06	3.93489e+06	4.45076e+06
696	A0A0H3M257	Uncharacterized protein OS=Mycobacterium bovis (strain BCG / Pasteur 1173P2) OX=410289 GN=BCG_0727 PE=4 SV=1	64	61	6	18.4	5.03	2355	4.01625e+06	5.99583e+06	6.00337e+06	5.73417e+06	3.81912e+06	5.85391e+06	5.03734e+06	3.24535e+06	2.63074e+06	5.77052e+06	4.32535e+06	4.05688e+06	5.08634e+06	3.9326e+06	4.65473e+06	7.37863e+06	3.63166e+06	3.77559e+06
697	A1KKF3	Proteasome subunit beta OS=Mycobacterium bovis (strain BCG / Pasteur 1173P2) OX=410289 GN=prcB PE=3 SV=1	69	306	17	30.3	4.83	14188	1.65011e+08	1.28251e+08	1.46395e+08	1.33965e+08	1.13003e+08	1.69428e+08	1.28908e+08	1.57224e+08	1.57472e+08	2.22047e+08	1.66417e+08	1.93865e+08	1.79075e+08	1.91001e+08	1.72912e+08	1.93598e+08	168009095	1.70593e+08
698	A0A0H3MAG4	Probable glycosyltransferase OS=Mycobacterium bovis (strain BCG / Pasteur 1173P2) OX=410289 GN=BCG_1578c PE=4 SV=1	5	2	1	45.7	8.68	53	908.737	908.737	908.737	908.737	908.737	908.737	908.737	908.737	908.737	908.737	908.737	908.737	908.737	908.737	908.737	908.737	908.737	908.737
699	A0A0H3M291	Probable conserved transmembrane transport protein mmpL4 OS=Mycobacterium bovis (strain BCG / Pasteur 1173P2) OX=410289 GN=mmpL4 PE=3 SV=1	1	1	1	105.2	7.12	23	908.737	908.737	908.737	908.737	908.737	908.737	908.737	908.737	908.737	908.737	908.737	908.737	908.737	908.737	908.737	908.737	908.737	908.737
700	A0A0H3MFG4	2-isopropylmalate synthase OS=Mycobacterium bovis (strain BCG / Pasteur 1173P2) OX=410289 GN=leuA PE=3 SV=1	42	145	13	88.5	5.27	4923	4.44772e+07	5.99188e+07	6.0216e+07	6.63574e+07	6.24279e+07	7.8293e+07	63573038	4.98709e+07	6.12565e+07	5.99993e+07	4.58384e+07	7.13157e+07	4.25272e+07	6.29924e+07	4.74803e+07	5.91077e+07	7.04559e+07	4.27224e+07
701	A0A0H3MFQ3	Probable propionyl-CoA carboxylase beta chain 4 accD4 OS=Mycobacterium bovis (strain BCG / Pasteur 1173P2) OX=410289 GN=accD4 PE=3 SV=1	33	86	9	56.6	5.57	3227	7.63995e+06	1.75707e+07	9.83872e+06	23063137	1.30207e+07	1.14275e+07	3.39165e+06	8.00693e+06	3.51351e+06	7.01157e+06	3.78956e+06	9.6555e+06	1.37342e+06	2.68703e+06	8.92246e+06	7.24434e+06	1.27364e+07	6.26693e+06
702	A0A0H3MHF0	Possible soj/parA-related protein OS=Mycobacterium bovis (strain BCG / Pasteur 1173P2) OX=410289 GN=BCG_3240c PE=4 SV=1	33	46	7	28.6	7.42	2156	1.64651e+07	1.76631e+07	1.71575e+07	2.90252e+07	3.96028e+07	2.43247e+07	1.5935e+07	1.9883e+07	1.50823e+07	1.74866e+07	8.1618e+06	2.54178e+07	1.00539e+07	1.08261e+07	1.50754e+07	2.33672e+07	4.06124e+07	1.89373e+07
703	A1KKP9	Nicotinate-nucleotide--dimethylbenzimidazole phosphoribosyltransferase OS=Mycobacterium bovis (strain BCG / Pasteur 1173P2) OX=410289 GN=cobT PE=3 SV=1	54	100	12	36.4	5.22	3217	1.13105e+07	1.47585e+07	1.83305e+07	1.07519e+07	1.89419e+07	1.08215e+07	7.13443e+06	6.29316e+06	7.94013e+06	1.60556e+07	5.60983e+06	1.13256e+07	4.20494e+06	1.02852e+07	1.57698e+07	2.1972e+07	1.31064e+07	1.03408e+07
704	A0A0H3M8E5	DUF1918 domain-containing protein OS=Mycobacterium bovis (strain BCG / Pasteur 1173P2) OX=410289 GN=BCG_0614 PE=4 SV=1	93	213	9	9.5	6.14	6485	5.65047e+08	4.22131e+08	4.64948e+08	5.95038e+08	6.07027e+08	4.69812e+08	6.06513e+08	6.17272e+08	7.11454e+08	4.17979e+08	7.88404e+08	4.96382e+08	7.6047e+08	6.62296e+08	6.00759e+08	3.9874e+08	4.86621e+08	4.90826e+08
705	A0A0H3M7B6	Possible oxidase regulatory-related protein OS=Mycobacterium bovis (strain BCG / Pasteur 1173P2) OX=410289 GN=BCG_2519c PE=4 SV=1	8	12	1	20.2	8.53	421	6.45673e+06	5.16483e+06	6.21323e+06	8.25657e+06	7.6133e+06	7.79758e+06	5.5564e+06	5.0807e+06	4.50307e+06	9.45249e+06	1.04629e+07	9.22756e+06	5.05279e+06	6.35082e+06	5.25161e+06	8.66594e+06	9.18754e+06	6.15444e+06
706	A0A0H3M9X8	Thioesterase TesA OS=Mycobacterium bovis (strain BCG / Pasteur 1173P2) OX=410289 GN=tesA PE=3 SV=1	72	106	11	29.1	5.36	3186	4.58708e+07	3.00974e+07	3.34757e+07	4.27908e+07	3.13089e+07	4.32656e+07	3.10057e+07	4.16599e+07	2.57993e+07	2.65893e+07	2.19415e+07	3.94189e+07	3.06515e+07	32425349	3.62301e+07	4.12045e+07	5.75341e+07	3.48624e+07
707	A0A0H3M5H1	Putative initiation inhibitor protein OS=Mycobacterium bovis (strain BCG / Pasteur 1173P2) OX=410289 GN=BCG_1747 PE=4 SV=1	18	52	6	34.4	6.44	1951	5.64135e+06	5.92952e+06	4.24694e+06	1.15762e+07	1.20487e+07	9.05511e+06	6.20381e+06	5.7493e+06	4.4193e+06	6.03083e+06	3.96097e+06	1.38843e+07	3.25097e+06	3.39936e+06	7.84009e+06	6.04081e+06	1.34233e+07	5.91072e+06
708	A1KMQ3	30S ribosomal protein S16 OS=Mycobacterium bovis (strain BCG / Pasteur 1173P2) OX=410289 GN=rpsP PE=3 SV=1	57	160	8	17.4	9.88	4486	1.07348e+08	1.21631e+08	1.50827e+08	1.46064e+08	103853805	1.47241e+08	1.01287e+08	94212508	1.25598e+08	1.19272e+08	1.3515e+08	1.50891e+08	1.02286e+08	9.15116e+07	1.10374e+08	1.09955e+08	1.3048e+08	1.0695e+08
709	A1KLU0	Holliday junction ATP-dependent DNA helicase RuvB OS=Mycobacterium bovis (strain BCG / Pasteur 1173P2) OX=410289 GN=ruvB PE=3 SV=1	28	11	5	36.6	5.5	264	908.737	225252	441279	320559	908.737	391622	127758	511076	161517	126061	79065.3	160253	908.737	908.737	99527.9	381915	844136	167087
710	A0A0H3MDM8	Probable phosphatase OS=Mycobacterium bovis (strain BCG / Pasteur 1173P2) OX=410289 GN=BCG_1730 PE=4 SV=1	46	102	10	37	5.33	3759	2.85079e+07	2.87778e+07	2.93611e+07	2.39006e+07	2.82546e+07	2.27262e+07	1.82467e+07	1.65939e+07	1.73421e+07	18262478	1.13355e+07	1.36873e+07	1.21148e+07	1.18322e+07	2.38036e+07	3.44117e+07	3.40772e+07	1.80343e+07
711	A0A0H3M0T8	4HBT domain-containing protein OS=Mycobacterium bovis (strain BCG / Pasteur 1173P2) OX=410289 GN=BCG_0199 PE=4 SV=1	15	5	2	16.6	6.77	84	908.737	2.15018e+06	2.4486e+06	2.5767e+06	1.09222e+06	2.07591e+06	1.46384e+06	908.737	908.737	2.29847e+06	908.737	908.737	908.737	908.737	842947	1.15271e+06	908.737	908.737
712	A1KI98	ATP synthase subunit beta OS=Mycobacterium bovis (strain BCG / Pasteur 1173P2) OX=410289 GN=atpD PE=3 SV=1	90	944	40	53.1	4.97	35093	1268899106	1201374516	1182312009	1147222678	1225474417	1210849322	1098928521	1111839103	1231277652	1266232332	9.9378e+08	1327515957	1074034765	1116236088	1147089479	1198070118	1293728689	1154925304
713	A0A0G2Q9L9	Possible linoleoyl-CoA desaturase OS=Mycobacterium bovis (strain BCG / Pasteur 1173P2) OX=410289 GN=desA3_2 PE=4 SV=1	2	2	1	48.4	9.32	52	908.737	908.737	908.737	908.737	908.737	908.737	908.737	908.737	908.737	908.737	908.737	908.737	908.737	908.737	908.737	908.737	1.15505e+06	908.737
714	A1KN36	Probable enoyl-CoA hydratase echA17 OS=Mycobacterium bovis (strain BCG / Pasteur 1173P2) OX=410289 GN=echA17 PE=3 SV=1	81	162	14	26.5	5.07	4402	2.98804e+07	2.16325e+07	3.31748e+07	1.44164e+07	1.64039e+07	1.66676e+07	4.06525e+07	3.83048e+07	2.15073e+07	4.9228e+07	2.7895e+07	6.41445e+07	4.5498e+07	2.51817e+07	2.44552e+07	4.01933e+07	3.00007e+07	1.72244e+07
715	A0A0H3M6V0	3-oxoacyl-[acyl-carrier protein] synthase 2 kasB OS=Mycobacterium bovis (strain BCG / Pasteur 1173P2) OX=410289 GN=kasB PE=3 SV=1	75	416	24	46.4	5.49	15336	2.14295e+08	3.7529e+08	2.44401e+08	2.73998e+08	3.10908e+08	2.61801e+08	1.60481e+08	1.32267e+08	2.12967e+08	1.6854e+08	1.19382e+08	1.81402e+08	1.12555e+08	1.56498e+08	2.74237e+08	4.0773e+08	4.7431e+08	2.02005e+08
716	A1KPT5	Type III pantothenate kinase OS=Mycobacterium bovis (strain BCG / Pasteur 1173P2) OX=410289 GN=coaX PE=3 SV=1	61	110	11	29.3	6.44	3469	1.89053e+07	1.05721e+07	1.32255e+07	6.22272e+06	6.24541e+06	1.4789e+07	5.32272e+06	1.34761e+07	1.64582e+07	1.19294e+07	1.27972e+07	2.85141e+06	4.65101e+06	1.84054e+07	1.43109e+07	1.78007e+07	1.54939e+07	7.26598e+06
717	A1KNP6	Lipoprotein LpqB OS=Mycobacterium bovis (strain BCG / Pasteur 1173P2) OX=410289 GN=lpqB PE=3 SV=2	6	4	2	61.6	5.49	102	908.737	908.737	908.737	908.737	908.737	908.737	908.737	908.737	908.737	908.737	908.737	908.737	908.737	908.737	908.737	908.737	908.737	908.737
718	A0A0H3MDF0	Probable two-component system transcriptional regulator OS=Mycobacterium bovis (strain BCG / Pasteur 1173P2) OX=410289 GN=BCG_1664 PE=4 SV=1	78	301	15	22.7	5.11	9241	1.96133e+08	2.30882e+08	2.49711e+08	2.11461e+08	2.02414e+08	2.73094e+08	2.32862e+08	2.21459e+08	188814296	2.41807e+08	2.29175e+08	2.232e+08	1.66512e+08	2.55442e+08	1.6229e+08	2.45017e+08	2.16392e+08	1.82782e+08
719	A0A0H3M2V6	Ribonuclease VapC OS=Mycobacterium bovis (strain BCG / Pasteur 1173P2) OX=410289 GN=vapC PE=3 SV=1	14	4	1	16.4	5.88	110	189050	378944	284829	221130	298887	450371	908.737	908.737	908.737	458223	908.737	512046	908.737	214068	908.737	322812	622638	468044
720	A0A0H3M6H7	Uncharacterized protein OS=Mycobacterium bovis (strain BCG / Pasteur 1173P2) OX=410289 GN=BCG_2152c PE=4 SV=1	74	177	12	25.1	6.1	4353	1.02984e+08	1.27555e+08	1.25055e+08	1.34465e+08	1.21962e+08	1.10499e+08	1.08302e+08	9.27362e+07	1.06041e+08	1.19318e+08	1.24105e+08	1.29317e+08	1.07626e+08	8.63516e+07	1.03664e+08	9.84763e+07	1.13224e+08	1.03995e+08
721	A0A0H3MEY2	Probable acyl-CoA dehydrogenase fadE27 OS=Mycobacterium bovis (strain BCG / Pasteur 1173P2) OX=410289 GN=fadE27 PE=3 SV=1	46	180	12	39	5.17	6737	4.17923e+07	4.53656e+07	3.96366e+07	4.40069e+07	4.14015e+07	3.66173e+07	3.7342e+07	3.69139e+07	3.47999e+07	4.93098e+07	4.06285e+07	4.99008e+07	4.46232e+07	4.37739e+07	5.32978e+07	4.22036e+07	4.87357e+07	3.55266e+07
722	A0A0H3MCS9	Coenzyme A biosynthesis bifunctional protein CoaBC OS=Mycobacterium bovis (strain BCG / Pasteur 1173P2) OX=410289 GN=dfp PE=3 SV=1	4	2	1	43.6	7.17	34	1.45821e+06	908.737	908.737	2.0456e+06	908.737	908.737	908.737	908.737	908.737	908.737	908.737	908.737	908.737	908.737	908.737	908.737	1.50954e+06	908.737
723	A1KPC8	Phosphoglucosamine mutase OS=Mycobacterium bovis (strain BCG / Pasteur 1173P2) OX=410289 GN=glmM PE=3 SV=1	23	59	6	45.8	5.43	2761	9.0548e+06	1.12801e+07	7.02564e+06	1.10934e+07	1.62259e+07	1.12855e+07	8.60223e+06	9.71579e+06	9.50523e+06	4.8516e+06	4.2288e+06	8.61629e+06	5.70779e+06	9.10944e+06	1.34254e+07	1.3563e+07	2.41842e+07	1.36318e+07
724	A0A0G2Q9G0	Peptidyl-prolyl cis-trans isomerase OS=Mycobacterium bovis (strain BCG / Pasteur 1173P2) OX=410289 GN=ppiA_2 PE=3 SV=1	82	617	16	19.2	6.27	19367	2158796757	1611458235	1605312628	1634305564	1818490015	1898924002	1902578822	2174533489	1948172379	1446379009	1848153467	1953695591	2387938241	2296822832	2563174831	2085723956	2194268195	2100660330
725	A0A0H3MCJ2	YrdC-like domain-containing protein OS=Mycobacterium bovis (strain BCG / Pasteur 1173P2) OX=410289 GN=BCG_1361 PE=4 SV=1	86	144	10	22.6	4.97	5569	6.2113e+07	4.66655e+07	5.46754e+07	5.1357e+07	5.54294e+07	5.97528e+07	5.48292e+07	5.07706e+07	5.52206e+07	4.51443e+07	3.31567e+07	4.83414e+07	5.62347e+07	5.95942e+07	5.61057e+07	5.26058e+07	5.40493e+07	5.99453e+07
726	A0A0H3MC44	DAGKc domain-containing protein OS=Mycobacterium bovis (strain BCG / Pasteur 1173P2) OX=410289 GN=BCG_2270 PE=4 SV=1	5	22	2	32.8	6.67	579	908.737	1.50902e+06	976061	1.58124e+06	893392	1.24786e+06	1.01411e+06	729678	1.29928e+06	1.12114e+06	908.737	2.13707e+06	701638	1.09107e+06	908.737	908.737	908.737	908.737
727	A0A0H3MB09	Possible fatty-acid-CoA ligase fadD1 OS=Mycobacterium bovis (strain BCG / Pasteur 1173P2) OX=410289 GN=fadD1 PE=3 SV=1	3	1	1	57.4	5.24	25	908.737	908.737	908.737	908.737	908.737	908.737	908.737	908.737	908.737	908.737	908.737	908.737	908.737	908.737	908.737	908.737	908.737	908.737
728	A0A0H3MF09	Guanylate cyclase domain-containing protein OS=Mycobacterium bovis (strain BCG / Pasteur 1173P2) OX=410289 GN=BCG_2228 PE=3 SV=1	8	5	2	39.8	4.83	95	2.93021e+06	1.12695e+06	1.88455e+06	2088169	908.737	1.20222e+06	908.737	2.23921e+06	948256	2.0238e+06	1.0038e+06	1.42585e+06	908.737	908.737	2.50065e+06	986848	2.74549e+06	1.11941e+06
729	A0A0H3M9E9	Arylamine n-acetyltransferase nat OS=Mycobacterium bovis (strain BCG / Pasteur 1173P2) OX=410289 GN=nat PE=3 SV=1	39	119	11	31	5.67	3911	2.35934e+07	2.3266e+07	2.31168e+07	2.16657e+07	2.38191e+07	2.04693e+07	2.15648e+07	2.04746e+07	1.97494e+07	2.59377e+07	2.69516e+07	2.72624e+07	1.81687e+07	1.9647e+07	1.89483e+07	2.25001e+07	1.57602e+07	1.47496e+07
730	A0A0H3M7J3	Usp domain-containing protein OS=Mycobacterium bovis (strain BCG / Pasteur 1173P2) OX=410289 GN=BCG_2047c PE=3 SV=1	22	29	3	29.4	6.34	842	2.03172e+06	3.71061e+06	1.51991e+06	3.61503e+06	5.07914e+06	3.77289e+06	3.89298e+06	8.41712e+06	4.06181e+06	3.49462e+06	2.59481e+06	2.46388e+06	1.83593e+06	5.57623e+06	6.46165e+06	7.52413e+06	6.20171e+06	2.98231e+06
731	A0A0H3M629	Uncharacterized protein OS=Mycobacterium bovis (strain BCG / Pasteur 1173P2) OX=410289 GN=BCG_1522 PE=3 SV=1	12	75	8	94.1	6.39	2295	6.66323e+06	6.23094e+06	1.06392e+07	7.03257e+06	1.04916e+07	7.71322e+06	8.63329e+06	1.20302e+07	7.38836e+06	4.56511e+06	2.84043e+06	8.15944e+06	1.07806e+07	4.75866e+06	9.26757e+06	7.24298e+06	1.1097e+07	1.16808e+07
732	A0A0H3M7T4	Uncharacterized protein OS=Mycobacterium bovis (strain BCG / Pasteur 1173P2) OX=410289 GN=BCG_2948c PE=4 SV=1	23	25	3	22.4	4.96	513	9.004e+06	1.04244e+07	9.55738e+06	1.68851e+07	1.13415e+07	1.72311e+07	1.88217e+07	1.54432e+07	1.65998e+07	5.74381e+06	9.87475e+06	8.82934e+06	1.0589e+07	1.30156e+07	7.17691e+06	1.62568e+07	1.28211e+07	2.42841e+07
733	A0A0H3M7G7	Possible conserved membrane glycine rich protein OS=Mycobacterium bovis (strain BCG / Pasteur 1173P2) OX=410289 GN=BCG_2598 PE=4 SV=1	18	10	3	30.8	5.15	169	7.42568e+06	8.39688e+06	8.54132e+06	6.75601e+06	5.73477e+06	6.07174e+06	5.74412e+06	8.00133e+06	5.03262e+06	1.28477e+07	6.28567e+06	7.91288e+06	7.42733e+06	9.03256e+06	6.13871e+06	8.48204e+06	5.9389e+06	6.4201e+06
734	A0A0H3MEV5	Bac_luciferase domain-containing protein OS=Mycobacterium bovis (strain BCG / Pasteur 1173P2) OX=410289 GN=BCG_3528 PE=4 SV=1	35	49	8	30.6	7.58	1107	4.87301e+06	9.52854e+06	7.7491e+06	7.75966e+06	8.18657e+06	1.01894e+07	1.00004e+07	7.55603e+06	8.81831e+06	2.56628e+06	2.89619e+06	2.92522e+06	3.73276e+06	1.74866e+07	10235691	1.20332e+07	8.61607e+06	6.88839e+06
735	A1KLE9	Probable molybdenum cofactor guanylyltransferase OS=Mycobacterium bovis (strain BCG / Pasteur 1173P2) OX=410289 GN=mobA PE=3 SV=1	92	198	13	21.1	5.92	5188	5.30451e+07	5.69781e+07	5.2723e+07	5.02588e+07	6.35586e+07	5.35777e+07	5.73394e+07	5.69062e+07	5.91722e+07	5.93167e+07	5.06315e+07	6.13205e+07	4.81127e+07	5.66827e+07	4.23616e+07	4.93532e+07	5.59621e+07	4.74562e+07
736	A0A0H3M8T0	Possible transmembrane phospholipid biosynthesis bifunctionnal enzyme plsC: putative l-3-phosphoserine phosphatase + 1-ACYL-SN-GLYCEROL-3-PHOSPHATE ACYLTRANSFERASE OS=Mycobacterium bovis (strain BCG / Pasteur 1173P2) OX=410289 GN=plsC PE=3 SV=1	4	2	2	61.7	9.64	38	908.737	908.737	908.737	2.76263e+06	1.28611e+06	908.737	908.737	908.737	908.737	908.737	908.737	2.12636e+06	908.737	908.737	908.737	908.737	2.96915e+06	908.737
737	A0A0H3M8P2	Probable thymidine phosphorylase deoA OS=Mycobacterium bovis (strain BCG / Pasteur 1173P2) OX=410289 GN=deoA PE=3 SV=1	6	11	2	44.5	6.74	196	908.737	1.66518e+06	1.03326e+06	1.19926e+06	1.9976e+06	2.11383e+06	908.737	852305	948869	724806	908.737	1.43356e+06	908.737	908.737	1.17954e+06	908.737	1.22508e+06	1.14797e+06
738	A0A0H3M9W3	Probable D-alanyl-D-alanine carboxypeptidase dacB2 OS=Mycobacterium bovis (strain BCG / Pasteur 1173P2) OX=410289 GN=dacB2 PE=3 SV=1	23	11	2	29.7	5.24	320	3.22005e+06	908.737	3.42031e+06	1.3433e+06	2.81992e+06	2.77849e+06	2.06928e+06	3.28584e+06	1.70882e+06	673613	908.737	1.55866e+06	1.18947e+06	3.68909e+06	3.77808e+06	908.737	4.99997e+06	3.29268e+06
739	A0A0H3MAG0	Probable fatty-acid-CoA ligase fadD25 OS=Mycobacterium bovis (strain BCG / Pasteur 1173P2) OX=410289 GN=fadD25 PE=4 SV=1	22	46	6	63.1	5.38	1300	1.00471e+06	3.79823e+06	908.737	2.51606e+06	3.34249e+06	1.89046e+06	604113	908.737	1.75567e+06	1.19502e+06	908.737	908.737	908.737	908.737	2.17929e+06	4.34583e+06	2.12543e+06	642939
740	A0A0H3M2K3	Probable elongation factor g fusA2b [second part] OS=Mycobacterium bovis (strain BCG / Pasteur 1173P2) OX=410289 GN=fusA2b PE=3 SV=1	63	212	28	75.6	5.07	7881	3.5991e+07	5.78954e+07	3.43657e+07	1.89952e+07	3.56172e+07	3.82873e+07	2.77506e+07	2.32805e+07	2.90844e+07	4.4023e+07	1.62046e+07	2.9262e+07	1.5845e+07	3.96216e+07	3.79211e+07	5.12898e+07	3.81687e+07	3.2633e+07
741	A1KGG5	Elongation factor Tu OS=Mycobacterium bovis (strain BCG / Pasteur 1173P2) OX=410289 GN=tuf PE=3 SV=1	97	1629	47	43.6	5.45	50832	6254551072	6021308401	6603504887	7242966161	6200301937	5947434941	7885756554	7230450093	6944667094	6433708812	6449270360	7056569322	6292551564	6199360096	4930302942	5662675719	5961786937	6187996278
742	A0A0H3MF11	Uncharacterized protein OS=Mycobacterium bovis (strain BCG / Pasteur 1173P2) OX=410289 GN=BCG_3606c PE=4 SV=1	45	84	8	34	5.3	2808	1.42647e+07	1.41937e+07	1.29002e+07	1.02105e+07	1.22849e+07	1.45674e+07	1.32759e+07	1.54516e+07	1.70247e+07	1.95748e+07	1.56106e+07	1.67225e+07	1.50969e+07	1.47299e+07	1.50163e+07	1.37327e+07	1.4574e+07	1.56382e+07
743	A1KNR4	Bifunctional F420 biosynthesis protein FbiB OS=Mycobacterium bovis (strain BCG / Pasteur 1173P2) OX=410289 GN=fbiB PE=3 SV=1	17	27	3	47.5	5.27	498	1.71273e+06	1.70893e+06	982452	1.192e+06	2.12148e+06	2.86385e+06	481928	1.50262e+06	1.17142e+06	882144	1.66588e+06	1.48968e+06	1.87955e+06	714431	908.737	1.63162e+06	3.27771e+06	590715
744	A0A0G2Q9K0	Phosphate-specific transport system accessory protein PhoU OS=Mycobacterium bovis (strain BCG / Pasteur 1173P2) OX=410289 GN=phoY1_1 PE=3 SV=1	23	8	3	24.8	6.11	154	1.91865e+06	917554	799924	1.28817e+06	1.78755e+06	1.34436e+06	1.24471e+06	1.11771e+06	1.14642e+06	1.35338e+06	724070	935497	1.04678e+06	789574	966700	1.48179e+06	1.81179e+06	1.35901e+06
745	A0A0H3MAY4	Probable transposase fusion protein OS=Mycobacterium bovis (strain BCG / Pasteur 1173P2) OX=410289 GN=BCG_3397 PE=4 SV=1	2	1	1	62.9	9.6	23	908.737	908.737	908.737	908.737	908.737	908.737	908.737	908.737	908.737	908.737	908.737	908.737	908.737	908.737	908.737	908.737	908.737	908.737
746	A0A0H3M1K8	Uncharacterized protein OS=Mycobacterium bovis (strain BCG / Pasteur 1173P2) OX=410289 GN=BCG_0229 PE=4 SV=1	56	292	13	36.5	5.6	11991	2.02364e+08	187668831	1.69735e+08	1.61638e+08	2.0894e+08	2.02552e+08	1.54019e+08	1.4256e+08	1.98859e+08	8.72538e+07	7.46964e+07	4.36997e+07	1.57974e+08	217176212	2.08073e+08	2.89393e+08	2.55216e+08	2.2078e+08
747	A0A0H3MBU7	Putative polyketide synthase pks16 OS=Mycobacterium bovis (strain BCG / Pasteur 1173P2) OX=410289 GN=pks16 PE=4 SV=1	6	2	2	58.4	5.3	30	908.737	908.737	908.737	908.737	908.737	908.737	908.737	908.737	908.737	908.737	908.737	908.737	908.737	908.737	908.737	908.737	908.737	908.737
748	A0A0H3MEZ7	Possible siderophore-binding protein OS=Mycobacterium bovis (strain BCG / Pasteur 1173P2) OX=410289 GN=BCG_3589c PE=4 SV=1	5	13	1	17.7	5.96	259	1.14961e+06	4.22278e+06	2.1468e+06	1.66663e+06	2.45068e+06	2.09475e+06	2.0435e+06	1.04913e+06	1.87906e+06	2.93708e+06	2.28886e+06	3.91207e+06	675311	908.737	1.56028e+06	2.0778e+06	2.37235e+06	1.79914e+06
749	A0A0H3MGC9	Probable short-chain type dehydrogenase/reductase OS=Mycobacterium bovis (strain BCG / Pasteur 1173P2) OX=410289 GN=BCG_2783c PE=4 SV=1	57	95	13	27.1	5.94	2371	2.37883e+07	6.07192e+07	3.33146e+07	3.57862e+07	3.1433e+07	4.13506e+07	2.45327e+07	2.02281e+07	2.32886e+07	2.97791e+07	2.46817e+07	1.70747e+07	1.28699e+07	2.15566e+07	3.07583e+07	5.6349e+07	3.73753e+07	2.23458e+07
750	A0A0H3MIZ4	Probable cutinase cut5 OS=Mycobacterium bovis (strain BCG / Pasteur 1173P2) OX=410289 GN=cut5 PE=4 SV=1	46	99	6	23.5	6.14	3517	1.70671e+07	6.91959e+06	1.47102e+07	1.01631e+07	8.64292e+06	1.36167e+07	1.27532e+07	1.3524e+07	1.54402e+07	9.67005e+06	5.63306e+06	7.86571e+06	1.14103e+07	1.45543e+07	8.39011e+06	9.87747e+06	9.37057e+06	1.14701e+07
751	A0A0H3M4R9	Non-specific serine/threonine protein kinase OS=Mycobacterium bovis (strain BCG / Pasteur 1173P2) OX=410289 GN=pknDa PE=4 SV=1	52	125	8	31.4	6.62	5175	2.37596e+07	3.16348e+07	2.61914e+07	3.29698e+07	6.56997e+07	3.26148e+07	3.27868e+07	3.07857e+07	3.36481e+07	2.59773e+07	2.68035e+07	3.36253e+07	2.03398e+07	2.89624e+07	2.80509e+07	3.20534e+07	3.36925e+07	3.18191e+07
752	A0A0H3M4Q1	RHH_1 domain-containing protein OS=Mycobacterium bovis (strain BCG / Pasteur 1173P2) OX=410289 GN=BCG_1459c PE=4 SV=1	56	61	2	9.4	6.55	3448	6.74942e+06	5.53652e+06	5.0748e+06	7.79155e+06	5.68502e+06	4.74771e+06	4.93622e+06	2.94663e+06	4.31413e+06	4.65731e+06	7.42542e+06	6.27569e+06	6.10016e+06	1.09393e+07	5.61547e+06	4.74664e+06	5.16124e+06	5.48333e+06
753	A0A0H3MFH0	MurNAc-LAA domain-containing protein OS=Mycobacterium bovis (strain BCG / Pasteur 1173P2) OX=410289 GN=BCG_3777 PE=4 SV=1	14	10	3	24.8	9.2	278	1.70595e+06	2.31336e+06	2.13943e+06	1.95417e+06	1.54936e+06	908.737	1.62715e+06	908.737	908.737	2.48815e+06	1.28594e+06	4.46639e+06	1.24931e+06	908.737	1.23454e+06	1.60462e+06	3.08919e+06	908.737
754	A0A0H3MFP8	Integral membrane indolylacetylinositol arabinosyltransferase embA OS=Mycobacterium bovis (strain BCG / Pasteur 1173P2) OX=410289 GN=embA PE=3 SV=1	4	6	2	115.7	9.57	58	197445	1.2345e+06	908.737	756002	627532	908.737	228382	908.737	908.737	485502	908.737	969905	908.737	908.737	227833	432873	1.20995e+06	260844
755	A0A0H3M3F1	Acetate kinase OS=Mycobacterium bovis (strain BCG / Pasteur 1173P2) OX=410289 GN=ackA PE=3 SV=1	16	11	3	41.3	7.28	345	908.737	1.62786e+06	925207	908.737	1.74587e+06	1.73126e+06	633135	560125	534166	908.737	908.737	908.737	908.737	908.737	908.737	1.91413e+06	435599	908.737
756	A0A0H3MB68	Inosine-5'-monophosphate dehydrogenase OS=Mycobacterium bovis (strain BCG / Pasteur 1173P2) OX=410289 GN=guaB2 PE=3 SV=1	51	143	17	54.8	6.39	5096	1.18634e+07	2.18861e+07	1.23102e+07	2.11029e+07	2.35343e+07	1.84006e+07	1.47977e+07	1.6527e+07	1.13722e+07	1.27331e+07	9.81968e+06	3.01921e+07	8.3707e+06	1.15644e+07	1.46032e+07	1.85903e+07	3.99416e+07	1.41403e+07
757	A1KMX5	D-alanine--D-alanine ligase OS=Mycobacterium bovis (strain BCG / Pasteur 1173P2) OX=410289 GN=ddl PE=3 SV=1	36	70	7	39.7	5.5	1306	8.14548e+06	6.76497e+06	8.34485e+06	1.23813e+07	1.43405e+07	1.02782e+07	7.4926e+06	7.93244e+06	9.78152e+06	5.82967e+06	6.5904e+06	6.9343e+06	7.94154e+06	7.50996e+06	1.0385e+07	1.16666e+07	1.74684e+07	6.81865e+06
758	A0A0H3M8B6	Uncharacterized protein OS=Mycobacterium bovis (strain BCG / Pasteur 1173P2) OX=410289 GN=BCG_0551 PE=4 SV=1	57	9	3	10.7	5.03	160	7.8763e+06	1.48431e+07	1.70996e+07	15112980	2.11106e+07	1.84244e+07	1.49179e+07	1.37219e+07	2.31486e+07	1.21993e+07	1.76527e+07	3.64906e+06	1.09309e+07	2.11747e+07	1.92635e+07	908.737	2.15045e+07	1.49449e+07
759	A0A0H3MC74	Diacylglycerol O-acyltransferase OS=Mycobacterium bovis (strain BCG / Pasteur 1173P2) OX=410289 GN=BCG_2300 PE=3 SV=1	2	2	1	47.7	7.83	46	908.737	908.737	908.737	908.737	908.737	908.737	908.737	908.737	908.737	908.737	908.737	908.737	908.737	908.737	908.737	908.737	908.737	908.737
760	A0A0H3M5V0	Acetyl/propionyl-CoA carboxylase (Beta subunit) accD6 OS=Mycobacterium bovis (strain BCG / Pasteur 1173P2) OX=410289 GN=accD6 PE=3 SV=1	62	82	20	50.1	6.15	2113	1.54727e+07	2.23721e+07	2.5593e+07	3.69547e+07	9.10126e+07	4.20516e+07	1.45671e+07	2.80184e+07	2.24853e+07	2.5466e+07	1.16283e+07	8.88438e+06	1.3221e+07	1.60175e+07	3.15249e+07	3.66384e+07	1.18775e+08	2.76905e+07
761	A0A0H3MAB0	Putative glycerophosphoryl diester phosphodiesterase glpQ2 OS=Mycobacterium bovis (strain BCG / Pasteur 1173P2) OX=410289 GN=glpQ2 PE=4 SV=1	15	2	2	28.3	10.39	43	908.737	908.737	908.737	908.737	908.737	908.737	908.737	908.737	908.737	908.737	908.737	908.737	908.737	908.737	908.737	908.737	908.737	908.737
762	A0A0H3MGK2	Probable short-chain type dehydrogenase/reductase OS=Mycobacterium bovis (strain BCG / Pasteur 1173P2) OX=410289 GN=BCG_2879c PE=4 SV=1	53	258	16	26.8	4.96	8083	2.23142e+08	1.78421e+08	1.85231e+08	1.85366e+08	1.81316e+08	192554664	1.77793e+08	1.96582e+08	2.32339e+08	2.16748e+08	2.5285e+08	2.72453e+08	2.3984e+08	2.33437e+08	2.57042e+08	193888771	2.19514e+08	195238446
763	A0A0H3MD92	Maltooligosyltrehalose synthase TreX OS=Mycobacterium bovis (strain BCG / Pasteur 1173P2) OX=410289 GN=treX PE=3 SV=1	44	220	22	81	5.25	6510	9.46369e+07	9.90074e+07	1.13559e+08	9.52564e+07	8.9596e+07	9.33132e+07	90685677	9.53013e+07	1.01953e+08	1.01904e+08	8.92808e+07	1.1474e+08	9.04232e+07	8.55308e+07	1.21197e+08	8.29009e+07	7.84671e+07	7.5748e+07
764	A0A0H3MBY8	ESAT-6-like protein OS=Mycobacterium bovis (strain BCG / Pasteur 1173P2) OX=410289 GN=esxI PE=3 SV=1	99	140	1	9.8	4.87	5195	4.39629e+06	4.46796e+06	3.87188e+06	4.91834e+06	4.01006e+06	2.7163e+06	1.65761e+06	2.52168e+06	2.91935e+06	4.29337e+06	3.74557e+06	908.737	908.737	3.25784e+06	4.1037e+06	2.60722e+06	908.737	1.25621e+06
765	A0A0H3MDY0	PPE family protein OS=Mycobacterium bovis (strain BCG / Pasteur 1173P2) OX=410289 GN=PPE26 PE=3 SV=1	25	94	5	38.6	4.53	3001	1.86397e+07	2.05014e+07	2.63524e+07	2.81048e+07	2.40083e+07	1.78825e+07	23927118	2.27989e+07	1.35451e+07	3.67609e+07	2.24751e+07	4.35485e+07	1.81751e+07	1.37912e+07	1.59864e+07	1.68115e+07	2.49959e+07	1.97496e+07
766	A0A0H3M6U5	Pyruvate dehydrogenase E1 component OS=Mycobacterium bovis (strain BCG / Pasteur 1173P2) OX=410289 GN=aceE PE=4 SV=1	69	760	50	100.2	5.97	25777	4.47809e+08	8.00342e+08	6.54423e+08	6.82346e+08	5.99418e+08	6.30482e+08	5.06159e+08	4.20699e+08	5.08939e+08	4.78483e+08	3.53667e+08	2.69961e+08	2.74772e+08	4.51221e+08	5.38824e+08	7.76394e+08	6.6356e+08	5.46279e+08
767	A0A0H3MB12	Probable acyl-CoA dehydrogenase fadE9 OS=Mycobacterium bovis (strain BCG / Pasteur 1173P2) OX=410289 GN=fadE9 PE=3 SV=1	23	37	5	41.4	5.5	689	3.94097e+06	9.18085e+06	5.85302e+06	5.99088e+06	4.25709e+06	4.30757e+06	4.00651e+06	3.81614e+06	3.4254e+06	5.08106e+06	3.09345e+06	7.29721e+06	528847	3.52066e+06	660662	4.59841e+06	642868	2.86368e+06
768	A0A0H3M4X1	Biotin carboxyl carrier protein OS=Mycobacterium bovis (strain BCG / Pasteur 1173P2) OX=410289 GN=accA2 PE=4 SV=1	47	252	21	70.7	5.31	7073	8.61241e+07	1.11189e+08	9.01322e+07	8.46186e+07	7.06907e+07	7.39322e+07	8.16471e+07	6.38905e+07	6.62957e+07	1.3062e+08	7.84751e+07	9.98944e+07	5.43222e+07	7.81769e+07	9.82317e+07	6.96245e+07	5.56644e+07	6.28275e+07
769	A1KG43	UPF0234 protein BCG_0611c OS=Mycobacterium bovis (strain BCG / Pasteur 1173P2) OX=410289 GN=BCG_0611c PE=3 SV=1	93	438	26	18.1	9.2	17125	2.80092e+08	3.80654e+08	3.76162e+08	3.20185e+08	3.53482e+08	3.32442e+08	2.95308e+08	291211400	2.89698e+08	3.69546e+08	3.01474e+08	310791042	3.05914e+08	3.93804e+08	3.98675e+08	3.72576e+08	3.19405e+08	3.01522e+08
770	A0A0H3M7U5	Probable daunorubicin-DIM-transport ATP-binding protein ABC transporter drrA OS=Mycobacterium bovis (strain BCG / Pasteur 1173P2) OX=410289 GN=drrA PE=4 SV=1	24	29	8	35.8	6.57	619	2.34729e+06	3.15942e+06	908.737	3.84039e+06	4.94839e+06	1.32843e+06	1.77105e+06	4.41341e+06	3.00432e+06	3.55107e+06	1.08918e+06	7.12559e+06	1.86136e+06	4.37262e+06	4.25389e+06	2.25374e+06	8.67706e+06	4.55178e+06
771	A0A0H3M9G9	Beta-thionase OS=Mycobacterium bovis (strain BCG / Pasteur 1173P2) OX=410289 GN=cbs PE=4 SV=1	77	529	31	48.6	5.3	17219	523924704	4.77241e+08	4.51785e+08	4.58791e+08	4.80135e+08	4.42636e+08	4.75775e+08	4.87487e+08	4.46103e+08	5.22771e+08	4.81897e+08	5.50142e+08	5.37482e+08	5.0481e+08	5.49961e+08	4.49317e+08	472088980	4.89107e+08
772	A1KN06	Glutamyl-tRNA(Gln) amidotransferase subunit A OS=Mycobacterium bovis (strain BCG / Pasteur 1173P2) OX=410289 GN=gatA PE=3 SV=1	34	141	12	51.4	5.1	4299	3.30663e+07	4.57361e+07	4.6932e+07	4.81079e+07	4.83405e+07	4.11987e+07	2.44147e+07	2.67512e+07	3.03974e+07	3.08722e+07	1.58303e+07	2.03343e+07	3.244e+07	2.71367e+07	2.91129e+07	3.96233e+07	2.81944e+07	2.79336e+07
773	A1KFH2	Chaperone protein DnaK OS=Mycobacterium bovis (strain BCG / Pasteur 1173P2) OX=410289 GN=dnaK PE=1 SV=1	82	1722	59	66.8	4.97	67565	4613504025	4604451568	4233720142	4561102195	4667560875	4216102923	5519276546	5142183112	5340790216	4722119062	4903154242	5026995085	5050185129	5016768704	4204340829	4421363529	4031881555	4524303031
774	A0A0H3ME08	Possible flavoprotein OS=Mycobacterium bovis (strain BCG / Pasteur 1173P2) OX=410289 GN=BCG_1852 PE=4 SV=1	49	158	13	51	5.31	4306	2.21018e+07	1.22692e+07	1.80585e+07	1.67295e+07	2.18424e+07	2.76715e+07	2.08708e+07	2.52764e+07	2.24199e+07	2.22134e+07	2.61637e+07	2.69603e+07	2.23692e+07	3.20615e+07	3.35996e+07	2.29531e+07	3.10842e+07	2.61695e+07
775	A0A0H3M6I0	Uncharacterized protein OS=Mycobacterium bovis (strain BCG / Pasteur 1173P2) OX=410289 GN=BCG_2159c PE=4 SV=1	11	4	1	12.3	6.54	108	908.737	908.737	4.52255e+06	3.14703e+06	908.737	908.737	908.737	908.737	908.737	908.737	908.737	9.17115e+06	908.737	4.04659e+06	2.81784e+06	3.35889e+06	908.737	908.737
776	A0A0H3M2Z6	Possible two component system response transcriptional positive regulator phoP OS=Mycobacterium bovis (strain BCG / Pasteur 1173P2) OX=410289 GN=phoP PE=4 SV=1	46	31	7	27.5	6.4	708	2.48199e+06	4.01838e+06	4.06235e+06	1.05858e+07	8.47506e+06	6.08368e+06	6.00058e+06	4.82383e+06	1.96569e+06	5.30755e+06	7.02954e+06	1.21752e+07	694944	998758	1.92554e+06	3.94989e+06	5.3945e+06	2.76343e+06
777	A0A0H3M4U6	Succinate--CoA ligase [ADP-forming] subunit alpha OS=Mycobacterium bovis (strain BCG / Pasteur 1173P2) OX=410289 GN=sucD PE=3 SV=1	83	674	24	31.2	5.85	27849	8.18837e+08	9.71417e+08	850476736	8.17677e+08	8.5866e+08	9.75884e+08	7.20645e+08	7.3682e+08	8.43181e+08	8.51759e+08	7.75508e+08	7.4773e+08	7.82381e+08	8.66121e+08	7.33655e+08	9.20579e+08	8.74669e+08	8.66037e+08
778	A0A0H3M4M5	Probable transmembrane serine/threonine-protein kinase E pknE OS=Mycobacterium bovis (strain BCG / Pasteur 1173P2) OX=410289 GN=pknE PE=4 SV=1	2	5	1	60.5	6.06	130	2.45692e+06	1.65106e+06	1.08911e+06	908.737	908.737	908.737	1.26081e+06	1.36231e+06	1.08295e+06	1.65316e+06	1.39193e+06	908.737	908.737	946673	1.49081e+06	1.27904e+06	1.38566e+06	908.737
779	A0A0H3MFP6	Probable succinyl-CoA:3-KETOACID-COENZYME A TRANSFERASE (BETA SUBUNIT) scoB OS=Mycobacterium bovis (strain BCG / Pasteur 1173P2) OX=410289 GN=scoB PE=3 SV=1	25	82	8	22.9	5.36	2920	4.25418e+07	2.85342e+07	2.60609e+07	2.99699e+07	3.02997e+07	2.57761e+07	3.38959e+07	3.34272e+07	2.73189e+07	5.49381e+07	1.02804e+07	5.53047e+07	3.36413e+07	3.24945e+07	2.6361e+07	3.40547e+07	8.4855e+06	2.65506e+07
780	A0A0H3M4R4	Putative short-chain type dehydrogenase/reductase OS=Mycobacterium bovis (strain BCG / Pasteur 1173P2) OX=410289 GN=BCG_0979c PE=4 SV=1	48	116	10	26.7	5.82	4993	1.23949e+07	7.35517e+07	3.61389e+07	3.4139e+07	2.33445e+07	3.09184e+07	1.80181e+07	9.09413e+06	1.45097e+07	2.84843e+07	1.39288e+07	2.09399e+07	8.5986e+06	7.70646e+06	1.44066e+07	5.02731e+07	3.34205e+07	1.06673e+07
781	A1KLU1	Holliday junction ATP-dependent DNA helicase RuvA OS=Mycobacterium bovis (strain BCG / Pasteur 1173P2) OX=410289 GN=ruvA PE=3 SV=1	59	156	9	20.2	6.96	6423	2.21457e+07	3.59616e+07	2.59225e+07	2.62995e+07	3.58299e+07	3.12612e+07	2.81342e+07	2.16402e+07	29471396	3.91853e+07	3.60183e+07	3.14419e+07	2.09471e+07	3.16626e+07	1.71772e+07	3.30563e+07	3.20458e+07	2.65008e+07
782	A0A0H3M3B2	Possible protein transport protein secE2 OS=Mycobacterium bovis (strain BCG / Pasteur 1173P2) OX=410289 GN=secE2 PE=4 SV=1	86	170	8	8	8.56	8747	3.18809e+08	3.70274e+08	3.4653e+08	309018624	271003671	3.42177e+08	3.23544e+08	2.86025e+08	3.15365e+08	3.64576e+08	3.32789e+08	364035081	267581246	3.44403e+08	2.43394e+08	2.81307e+08	3.75012e+08	3.26034e+08
783	A0A0H3MEC6	Uncharacterized protein OS=Mycobacterium bovis (strain BCG / Pasteur 1173P2) OX=410289 GN=BCG_1999c PE=4 SV=1	18	10	1	9.2	7.27	189	628497	754602	1.02698e+06	712339	1.38941e+06	1.65944e+06	1.72948e+06	1.20271e+06	1.44845e+06	922752	842987	559508	752346	1.58808e+06	399461	1.02361e+06	580591	1.05664e+06
784	A0A0H3M206	Uncharacterized protein OS=Mycobacterium bovis (strain BCG / Pasteur 1173P2) OX=410289 GN=BCG_0654 PE=4 SV=1	9	4	1	8.8	9.69	62	908.737	908.737	908.737	908.737	908.737	908.737	505552	908.737	908.737	1.24201e+06	908.737	725010	908.737	908.737	908.737	505227	908.737	908.737
785	A0A0H3MBM4	Uncharacterized protein OS=Mycobacterium bovis (strain BCG / Pasteur 1173P2) OX=410289 GN=BCG_2051 PE=4 SV=1	80	350	21	36.6	5.54	10177	1.18934e+08	1.37713e+08	1.16435e+08	1.67356e+08	1.55086e+08	1.33099e+08	1.50158e+08	1.24884e+08	1.38263e+08	9.87362e+07	112871792	1.28967e+08	8.28797e+07	8.33941e+07	1.2648e+08	1.67036e+08	2.1175e+08	1.36402e+08
786	A0A0H3M9G6	Cyclopropane-fatty-acyl-phospholipid synthase 1 cmaA1 OS=Mycobacterium bovis (strain BCG / Pasteur 1173P2) OX=410289 GN=cmaA1 PE=3 SV=1	44	33	6	32.4	6.23	771	3.84297e+06	4.25134e+06	5.7578e+06	7.20312e+06	1.21639e+07	6.26681e+06	713664	2.21227e+06	2.68046e+06	908.737	2.07026e+06	9.90132e+06	1.54767e+06	3.73349e+06	4.83871e+06	3.55581e+06	1.61831e+07	4.56849e+06
787	A1KPE5	30S ribosomal protein S11 OS=Mycobacterium bovis (strain BCG / Pasteur 1173P2) OX=410289 GN=rpsK PE=3 SV=1	65	217	8	14.8	11.68	6318	1.82993e+08	1.57547e+08	1.4744e+08	1.50617e+08	1.77013e+08	1.68153e+08	8.49472e+07	9.89383e+07	1.27812e+08	1.1997e+08	1.47463e+08	1.46008e+08	1.3578e+08	1.00388e+08	1.18571e+08	1.13523e+08	173501412	1.23487e+08
788	A1KEK6	UPF0301 protein BCG_0069 OS=Mycobacterium bovis (strain BCG / Pasteur 1173P2) OX=410289 GN=BCG_0069 PE=3 SV=1	20	25	4	21.8	5.58	474	783176	2.90311e+06	4.61779e+06	4.33429e+06	4.11743e+06	5.43285e+06	4.565e+06	4.98101e+06	5.96972e+06	635968	869307	2.41864e+06	3.03749e+06	2.38723e+06	844055	3.54578e+06	7.77638e+06	3.86641e+06
789	A0A0H3MFW8	Possible glyoxalase II OS=Mycobacterium bovis (strain BCG / Pasteur 1173P2) OX=410289 GN=BCG_2604c PE=4 SV=1	5	1	1	24.2	6.64	23	908.737	908.737	908.737	908.737	908.737	908.737	908.737	908.737	908.737	908.737	908.737	908.737	908.737	908.737	908.737	908.737	908.737	908.737
790	A0A0H3MAZ7	Poly(A) polymerase pcnA OS=Mycobacterium bovis (strain BCG / Pasteur 1173P2) OX=410289 GN=pcnA PE=4 SV=1	11	13	3	53.1	6.64	342	970524	454251	1.47315e+06	1.98597e+07	2.71051e+06	676510	908.737	562043	305344	1.15975e+06	454643	358309	246177	908.737	493815	694708	2.15255e+07	614641
791	A0A0H3MDR9	D-3-phosphoglycerate dehydrogenase OS=Mycobacterium bovis (strain BCG / Pasteur 1173P2) OX=410289 GN=serA1 PE=3 SV=1	85	416	28	54.5	4.96	14689	1.57452e+08	1.57048e+08	1.38844e+08	189629849	2.11163e+08	1.67991e+08	1.01972e+08	1.27117e+08	153337643	1.68214e+08	1.19376e+08	2.1567e+08	108345318	132450183	1.90095e+08	2.11517e+08	3.20194e+08	1.48219e+08
792	A0A0H3MEB7	Uncharacterized protein OS=Mycobacterium bovis (strain BCG / Pasteur 1173P2) OX=410289 GN=BCG_3285c PE=4 SV=1	6	7	1	35.3	5.03	170	908.737	908.737	908.737	908.737	908.737	908.737	908.737	908.737	908.737	908.737	908.737	908.737	908.737	908.737	908.737	908.737	908.737	908.737
793	A0A0H3MHJ6	N5-carboxyaminoimidazole ribonucleotide mutase OS=Mycobacterium bovis (strain BCG / Pasteur 1173P2) OX=410289 GN=purE PE=3 SV=1	49	55	8	17.8	6.57	1410	3.43081e+06	2.38087e+07	2.34752e+07	2.03256e+07	1.35271e+07	2.10857e+07	1.4732e+07	4.37135e+06	1.18529e+07	3.27002e+07	1.95718e+07	1.83842e+07	2.9022e+06	1.27482e+07	3.99483e+06	1.43462e+07	5.26689e+06	4.20021e+06
794	A0A0H3M233	Methoxy mycolic acid synthase 2 mmaA2 OS=Mycobacterium bovis (strain BCG / Pasteur 1173P2) OX=410289 GN=mmaA2 PE=3 SV=1	48	29	8	32.7	5.73	516	3.90248e+06	5.12465e+06	4.70613e+06	1.41466e+07	1.87739e+07	8.68296e+06	5.11452e+06	4.67712e+06	5.93483e+06	5.11266e+06	3.27398e+06	8.57267e+06	5.85404e+06	5.38646e+06	1.03084e+07	9.9312e+06	2.12761e+07	3.4081e+06
795	A0A0H3M8I4	ATP-dependent 6-phosphofructokinase OS=Mycobacterium bovis (strain BCG / Pasteur 1173P2) OX=410289 GN=pfkA PE=3 SV=1	79	254	19	36.9	6.67	9910	9.58003e+07	2.43857e+08	1.55327e+08	1.34893e+08	1.35896e+08	1.47687e+08	1.05255e+08	6.37889e+07	8.96179e+07	1.12294e+08	72296296	4.36082e+07	5.10991e+07	1.14863e+08	1.33554e+08	2.05838e+08	1.67217e+08	9.8304e+07
796	A0A0H3M3Q6	Putative short-chain type oxidoreductase OS=Mycobacterium bovis (strain BCG / Pasteur 1173P2) OX=410289 GN=BCG_0525c PE=3 SV=1	52	56	10	26.4	8.54	2010	3.91567e+06	5.26599e+07	3.46215e+07	3.64341e+07	1.38048e+07	2.78887e+07	7.704e+06	558901	3.97574e+06	1.53333e+07	2.60925e+06	6.54631e+06	908.737	2.51043e+06	5.9771e+06	3.4676e+07	1.10354e+07	3.14129e+06
797	A0A0H3ME28	Uncharacterized protein OS=Mycobacterium bovis (strain BCG / Pasteur 1173P2) OX=410289 GN=BCG_3165c PE=4 SV=1	22	49	2	15.9	4.48	2490	6.96478e+06	4.65083e+06	5.06366e+06	6105832	6.90198e+06	6.75181e+06	5.99158e+06	5.98725e+06	5.56497e+06	7.43571e+06	5.41316e+06	5.55681e+06	7.0452e+06	7.15433e+06	9.43932e+06	7.06183e+06	5.7454e+06	5.75362e+06
798	A0A0H3M412	Uncharacterized protein OS=Mycobacterium bovis (strain BCG / Pasteur 1173P2) OX=410289 GN=BCG_1557 PE=4 SV=1	44	29	2	11.2	9.32	700	8.21355e+06	1.01652e+07	1.54531e+07	1.20729e+07	1.03363e+07	1.06925e+07	9.68326e+06	8.66544e+06	1.01171e+07	1.33814e+07	9.88709e+06	1.15699e+07	1.13891e+07	908.737	908.737	6.91505e+06	908.737	6.44622e+06
799	A0A0H3M6H3	Probable oxidoreductase OS=Mycobacterium bovis (strain BCG / Pasteur 1173P2) OX=410289 GN=BCG_2146c PE=3 SV=1	13	21	3	31.3	9.51	455	908.737	5.03225e+06	5.58199e+06	6559453	6.31478e+06	4.68631e+06	3.38305e+06	908.737	908.737	5.29537e+06	1.46194e+06	4.30454e+06	908.737	908.737	908.737	3.88326e+06	4.44649e+06	2.38658e+06
800	A0A0H3M9W0	Probable sugar-transport ATP-binding protein ABC transporter sugC OS=Mycobacterium bovis (strain BCG / Pasteur 1173P2) OX=410289 GN=sugC PE=4 SV=1	26	55	7	42.9	6.11	1452	1.22593e+07	1.17787e+07	1.0202e+07	9190579	2.09011e+07	1.08888e+07	8.29125e+06	1.20708e+07	6.55853e+06	1.46395e+07	1.17283e+07	1.62264e+07	9.09446e+06	1.33756e+07	1.56586e+07	1.55354e+07	2.30883e+07	1.3554e+07
801	A0A0H3MH84	PPE family protein OS=Mycobacterium bovis (strain BCG / Pasteur 1173P2) OX=410289 GN=PPE52 PE=3 SV=1	4	5	1	39	4.61	102	908.737	908.737	908.737	908.737	908.737	908.737	908.737	908.737	908.737	908.737	908.737	908.737	908.737	908.737	908.737	908.737	908.737	908.737
802	A0A0H3M776	Macro domain-containing protein OS=Mycobacterium bovis (strain BCG / Pasteur 1173P2) OX=410289 GN=BCG_0091 PE=4 SV=1	12	26	4	38.5	6.71	845	1.41432e+06	2.26276e+06	262867	3.23062e+06	3.79307e+06	2.03457e+06	220366	3.43537e+06	256047	2.56007e+06	908.737	842737	908.737	908.737	282825	908.737	842571	290809
803	A1KIM6	Phosphoglycerate kinase OS=Mycobacterium bovis (strain BCG / Pasteur 1173P2) OX=410289 GN=pgk PE=3 SV=1	85	607	32	42.5	5	23944	6.31925e+08	6.09277e+08	5.22973e+08	5.23878e+08	5.86506e+08	5.59058e+08	5.70343e+08	5.05523e+08	5.66018e+08	5.83081e+08	4.40562e+08	5.42372e+08	5.19557e+08	5.98518e+08	6.95885e+08	6.31746e+08	6.28305e+08	5.30317e+08
804	A0A0H3M2T2	Probable acyl-CoA dehydrogenase fadE8 OS=Mycobacterium bovis (strain BCG / Pasteur 1173P2) OX=410289 GN=fadE8 PE=3 SV=1	65	421	25	58.5	6.04	17548	2.46407e+08	178897158	1.78221e+08	1.99298e+08	1.90231e+08	1.86078e+08	2.15906e+08	2.4794e+08	2.31735e+08	1.7139e+08	2.1281e+08	1.52256e+08	2.33036e+08	244416357	2.69907e+08	2.34936e+08	2.0652e+08	2.27941e+08
805	A0A0H3MDI4	Uncharacterized protein OS=Mycobacterium bovis (strain BCG / Pasteur 1173P2) OX=410289 GN=BCG_2847c PE=4 SV=1	48	31	4	19.6	6.73	997	910254	1.33853e+06	1.6597e+06	655337	960736	1.95926e+06	2.01423e+06	2.00215e+06	1.88384e+06	273799	908.737	1.53323e+06	427747	1.07588e+06	2.41318e+06	1.34931e+06	1.41605e+06	714601
806	A0A0H3MAH6	Uncharacterized protein OS=Mycobacterium bovis (strain BCG / Pasteur 1173P2) OX=410289 GN=BCG_3790c PE=4 SV=1	3	1	1	38.5	5.92	29	908.737	908.737	908.737	908.737	908.737	908.737	908.737	908.737	908.737	908.737	908.737	908.737	908.737	908.737	908.737	908.737	908.737	908.737
807	A0A0H3M4Z6	Uncharacterized protein OS=Mycobacterium bovis (strain BCG / Pasteur 1173P2) OX=410289 GN=BCG_1931 PE=4 SV=1	81	27	4	7.5	4.81	485	5.24462e+06	5.02427e+06	7.29561e+06	6.8763e+06	1.83577e+06	4.18058e+06	9.15145e+06	1.06565e+07	5.47009e+06	7.68618e+06	3.25377e+06	4.9787e+06	5.70413e+06	4.8261e+06	1.0517e+07	4.60713e+06	6.2799e+06	5.40096e+06
808	A1KLQ2	Putative pre-16S rRNA nuclease OS=Mycobacterium bovis (strain BCG / Pasteur 1173P2) OX=410289 GN=BCG_2577c PE=3 SV=1	49	89	7	18.1	8.28	3464	3.64559e+06	1.0054e+07	1.27417e+07	1.48527e+07	1.03164e+07	1.20221e+07	6.69418e+06	2.28964e+07	1.4364e+07	1.1313e+07	5.3739e+06	6.12329e+06	8.96436e+06	9.69827e+06	1.41363e+06	9.83014e+06	2.07859e+06	6.76052e+06
809	A0A0H3MCK0	Glyco_hydro_15 domain-containing protein OS=Mycobacterium bovis (strain BCG / Pasteur 1173P2) OX=410289 GN=BCG_2418 PE=4 SV=1	41	225	17	72.7	6.06	8241	4.48518e+07	5.47032e+07	4.24281e+07	4.8414e+07	4.63444e+07	4.46299e+07	4.20017e+07	3.40725e+07	4.24175e+07	5.29238e+07	3.48457e+07	4.14707e+07	3.8167e+07	3.81223e+07	4.02968e+07	4.12222e+07	4.17832e+07	3.68377e+07
810	A0A0H3M7T5	Uncharacterized protein OS=Mycobacterium bovis (strain BCG / Pasteur 1173P2) OX=410289 GN=BCG_0396 PE=4 SV=1	10	14	2	23.1	10.18	262	1.94225e+06	1.57407e+06	1.39014e+06	1.37101e+06	2.08025e+06	1.20841e+06	1.6342e+06	1.06748e+06	1.0588e+06	1.69703e+06	1.58675e+06	1.53992e+06	908.737	1.3717e+06	908.737	1.10082e+06	1.62239e+06	1.63195e+06
811	A0A0H3M8M4	Putative ferredoxin reductase OS=Mycobacterium bovis (strain BCG / Pasteur 1173P2) OX=410289 GN=BCG_0737 PE=4 SV=1	83	317	21	43	5.06	10885	1.77285e+08	1.40144e+08	1.45917e+08	1.48546e+08	1.79654e+08	1.7482e+08	1.57067e+08	1.69704e+08	1.81686e+08	1.25755e+08	9.72291e+07	1.33996e+08	166727939	1.5303e+08	1.96024e+08	1.79831e+08	1.85003e+08	1.63059e+08
812	A0A0G2Q9J8	Probable Arylsulfatase atsB OS=Mycobacterium bovis (strain BCG / Pasteur 1173P2) OX=410289 GN=atsB PE=3 SV=1	31	174	18	105.6	5.4	4011	2.46137e+07	3.46022e+07	3.11021e+07	3.97962e+07	2.85639e+07	2.88266e+07	3.1472e+07	2.56033e+07	2.78874e+07	7.10183e+07	4.59047e+07	6.71328e+07	2.04121e+07	1.69297e+07	1.76051e+07	2.60278e+07	2.6803e+07	1.77627e+07
813	A1KQH3	Prephenate dehydratase OS=Mycobacterium bovis (strain BCG / Pasteur 1173P2) OX=410289 GN=pheA PE=3 SV=1	16	16	3	33.6	5.41	374	908.737	389209	908.737	908.737	774400	493245	908.737	908.737	908.737	702318	908.737	476217	908.737	908.737	908.737	908.737	1.57259e+06	908.737
814	A1KKZ1	Chaperone protein HtpG OS=Mycobacterium bovis (strain BCG / Pasteur 1173P2) OX=410289 GN=htpG PE=3 SV=1	60	393	28	72.9	4.88	13219	8.25895e+07	8.37202e+07	9.37092e+07	1.34591e+08	1.4732e+08	1.20437e+08	8.25142e+07	7.84196e+07	8.56844e+07	8.44004e+07	5.60196e+07	1.44e+08	6.26776e+07	7.11446e+07	1.19936e+08	1.18488e+08	1.89809e+08	9.10332e+07
815	A0A0H3M3B5	Putative molybdopterin biosynthesis mog protein OS=Mycobacterium bovis (strain BCG / Pasteur 1173P2) OX=410289 GN=mog PE=4 SV=1	28	22	3	16.2	5.43	526	7.76833e+06	8.45333e+06	8.46342e+06	5.86269e+06	5.94833e+06	6.98609e+06	8.93155e+06	7.3702e+06	6.95077e+06	8.84651e+06	8.39107e+06	8.77643e+06	8.79727e+06	8.98082e+06	7.77852e+06	9.65085e+06	8.16414e+06	7.77954e+06
816	A0A0H3MBE5	Uncharacterized protein OS=Mycobacterium bovis (strain BCG / Pasteur 1173P2) OX=410289 GN=BCG_3585 PE=4 SV=1	20	31	3	33	6.23	957	1.38041e+07	1.30178e+07	1.64367e+07	1.52326e+07	1.57067e+07	1.51189e+07	1.30897e+07	8.8827e+06	1.48006e+07	1.28864e+07	1.15433e+07	1.03278e+07	1.05131e+07	1.06611e+07	1.32497e+07	1.33964e+07	1.36398e+07	1.04261e+07
817	A1KFW3	2,3-bisphosphoglycerate-dependent phosphoglycerate mutase OS=Mycobacterium bovis (strain BCG / Pasteur 1173P2) OX=410289 GN=gpmA PE=3 SV=1	96	312	23	27.2	5.66	13036	2.01735e+08	2.56837e+08	2.02738e+08	2.47397e+08	2.18157e+08	2.54419e+08	1.97745e+08	1.67311e+08	1.91501e+08	2.65087e+08	1.64059e+08	2.14149e+08	1.48672e+08	2.32466e+08	2.36022e+08	2.711e+08	2.1095e+08	2.44577e+08
818	A0A0H3MF17	Probable exported protease OS=Mycobacterium bovis (strain BCG / Pasteur 1173P2) OX=410289 GN=BCG_2241c PE=4 SV=1	15	36	6	55.9	6.19	961	288550	4.86425e+06	6.80137e+06	7.0018e+06	4.55913e+06	1.93189e+06	4.05943e+06	568464	542033	4.7956e+06	3.00713e+06	908.737	904874	908.737	908.737	290466	5.78381e+06	1.17442e+06
819	A0A0H3MI55	dTDP-4-dehydrorhamnose 3,5-epimerase OS=Mycobacterium bovis (strain BCG / Pasteur 1173P2) OX=410289 GN=rmlC PE=3 SV=1	92	216	12	22.3	5.14	7301	2.42951e+08	2.5152e+08	2.53303e+08	2.40656e+08	2.52868e+08	2.73416e+08	246252857	2.51324e+08	2.46697e+08	2.39613e+08	2.60733e+08	2.15017e+08	2.14792e+08	2.34646e+08	2.9084e+08	1.99242e+08	1009448604	2.32136e+08
820	A1KGL4	Adenylate kinase OS=Mycobacterium bovis (strain BCG / Pasteur 1173P2) OX=410289 GN=adk PE=3 SV=1	93	492	25	20.1	5.15	12526	7.69629e+08	1028595566	1017175293	9.06784e+08	8.26542e+08	9.31637e+08	7.56497e+08	6.52126e+08	778134287	8.84154e+08	8.54742e+08	7.98188e+08	7.97846e+08	8.71167e+08	1031841488	8.02418e+08	8.48172e+08	7.58405e+08
821	A1KLD7	50S ribosomal protein L27 OS=Mycobacterium bovis (strain BCG / Pasteur 1173P2) OX=410289 GN=rpmA PE=3 SV=1	42	37	5	9	11.53	1488	3.16637e+07	5.47291e+07	4.42238e+07	45379189	3.25971e+07	2.6278e+07	3.10585e+07	2.45916e+07	2.56399e+07	3.56211e+07	3.77217e+07	4.31342e+07	2.29874e+07	1.04889e+07	1.26428e+07	1.76616e+07	3.56172e+07	2.17139e+07
822	A0A0H3M2E5	Single-stranded DNA-binding protein OS=Mycobacterium bovis (strain BCG / Pasteur 1173P2) OX=410289 GN=ssb PE=3 SV=1	79	255	10	17.3	5.21	8704	5.45786e+08	3.12558e+08	2.75072e+08	3.63989e+08	8.2514e+08	3.83323e+08	4.21164e+08	8.10566e+08	4.36711e+08	4.96839e+08	775658229	7.09027e+08	6.19014e+08	4.97683e+08	1432194878	5.47626e+08	4.10429e+08	7.007e+08
823	A0A0H3M548	Uncharacterized protein OS=Mycobacterium bovis (strain BCG / Pasteur 1173P2) OX=410289 GN=BCG_1996 PE=4 SV=1	24	17	3	20.1	4.68	174	4.73304e+06	3.24226e+06	3.31447e+06	4.50075e+06	3.2482e+06	4.72457e+06	5.19856e+06	4.94677e+06	5.01256e+06	3.61138e+06	3.467e+06	5.7758e+06	4.38882e+06	4.84699e+06	2.81827e+06	3.9034e+06	5.32181e+06	4.61575e+06
824	A1KI99	ATP synthase epsilon chain OS=Mycobacterium bovis (strain BCG / Pasteur 1173P2) OX=410289 GN=atpC PE=3 SV=1	86	130	10	13.1	4.63	3760	1.36296e+08	1.56509e+08	1.62465e+08	1.33516e+08	1.46546e+08	1.4313e+08	1.62045e+08	1.59423e+08	1.60948e+08	1.7725e+08	1.63368e+08	2.07618e+08	1.58799e+08	1.68216e+08	1.1951e+08	1.25457e+08	1.15179e+08	1.44628e+08
825	A0A0H3MA63	Uncharacterized protein OS=Mycobacterium bovis (strain BCG / Pasteur 1173P2) OX=410289 GN=BCG_0310c PE=4 SV=1	23	92	9	41.1	7.61	1880	5.05189e+07	9.60466e+07	8.60392e+07	9.25536e+07	9.11253e+07	8.49652e+07	7.225e+07	4.74808e+07	4.26616e+07	6.67027e+07	4.98853e+07	5.54446e+07	5.06545e+07	4.32945e+07	4.683e+07	5.53921e+07	4.42174e+07	4.6269e+07
826	A1KJN3	Protein translocase subunit SecA 2 OS=Mycobacterium bovis (strain BCG / Pasteur 1173P2) OX=410289 GN=secA2 PE=3 SV=1	29	178	12	88.9	5.45	6642	1.59088e+07	1.15981e+07	9.2082e+06	2.41487e+07	3.54941e+07	2.02882e+07	1.25803e+07	1.1114e+07	1.94605e+07	1.34996e+07	7.88768e+06	2.71443e+07	1.15548e+07	1.03547e+07	1.92594e+07	2.7151e+07	4.11249e+07	1.67827e+07
827	A0A0H3MHN9	Possible methyltransferase OS=Mycobacterium bovis (strain BCG / Pasteur 1173P2) OX=410289 GN=BCG_3388c PE=4 SV=1	38	22	5	21.6	6.39	488	908.737	1.20068e+06	2.78526e+06	4.89779e+06	1.83212e+06	4.72402e+06	1.96024e+06	2.61828e+06	3.05768e+06	1.2269e+06	554870	2.4229e+06	1.97279e+06	3.45133e+06	3.05386e+06	1.93669e+06	4.39576e+06	3.31203e+06
828	A0A0H3M8P3	Probable folylpolyglutamate synthase protein folC OS=Mycobacterium bovis (strain BCG / Pasteur 1173P2) OX=410289 GN=folC PE=4 SV=1	17	22	4	50.7	5.11	946	1.15269e+06	908.737	208027	1.44575e+06	2.34397e+06	2.05314e+06	548475	908.737	1.07651e+06	908.737	330124	4.71505e+06	1.91572e+06	377295	908.737	1.37514e+06	5.19609e+06	908.737
829	A1KQA5	Putative phenylalanine aminotransferase OS=Mycobacterium bovis (strain BCG / Pasteur 1173P2) OX=410289 GN=pat PE=3 SV=1	75	283	20	38	6.55	10059	9.35102e+07	9.28009e+07	9.74726e+07	98670383	9.37581e+07	1.25921e+08	9.46062e+07	9.98596e+07	1.17122e+08	1.05611e+08	1.15151e+08	9.90573e+07	1.05996e+08	1.21236e+08	1.0862e+08	1.29533e+08	1.26082e+08	1.04066e+08
830	A0A0H3M7P5	Uncharacterized protein OS=Mycobacterium bovis (strain BCG / Pasteur 1173P2) OX=410289 GN=BCG_0329 PE=3 SV=1	22	10	3	31.5	5.52	185	908.737	908.737	908.737	707033	1.40012e+06	623950	908.737	908.737	908.737	908.737	908.737	908.737	908.737	908.737	908.737	1.03428e+06	3.74401e+06	415375
831	A0A0H3M9B9	Uncharacterized protein OS=Mycobacterium bovis (strain BCG / Pasteur 1173P2) OX=410289 GN=BCG_3583 PE=4 SV=1	12	3	2	25.9	9.64	58	908.737	908.737	908.737	908.737	908.737	908.737	908.737	908.737	908.737	908.737	908.737	908.737	908.737	908.737	908.737	908.737	908.737	908.737
832	A0A0H3M466	50S ribosomal protein L7/L12 OS=Mycobacterium bovis (strain BCG / Pasteur 1173P2) OX=410289 GN=rplL PE=3 SV=1	99	834	23	13.4	4.65	26593	5436729800	5015800259	5116370157	5424844207	3871336673	5667795368	5591686418	6569800325	5927224184	5777426357	7376331898	7130300583	8243784754	6068884741	5035928521	5384508260	4866176255	6703424597
833	A0A0H3M7A8	Uncharacterized protein OS=Mycobacterium bovis (strain BCG / Pasteur 1173P2) OX=410289 GN=BCG_0141c PE=4 SV=1	59	61	4	7.6	6.67	2882	6.60652e+07	6.23569e+07	8.19359e+07	5.90971e+07	5.05611e+07	6.76512e+07	5.52311e+07	6.13851e+07	4.92224e+07	8.41992e+07	6.61182e+07	6.90056e+07	5.60924e+07	6.37641e+07	3.06323e+07	6.57491e+07	7.86899e+07	4.9688e+07
834	A1KJB5	CTP synthase OS=Mycobacterium bovis (strain BCG / Pasteur 1173P2) OX=410289 GN=pyrG PE=3 SV=1	2	10	1	63.6	5.68	316	908.737	948736	950055	1.67624e+06	1.57573e+06	717961	1.16028e+06	932058	1.23218e+06	1.67108e+06	998822	1.38924e+06	917036	908.737	1.64159e+06	1.14555e+06	2.13971e+06	1.26397e+06
835	A0A0H3M9I6	Hypothetical alanine and proline rich protein OS=Mycobacterium bovis (strain BCG / Pasteur 1173P2) OX=410289 GN=BCG_3483c PE=4 SV=1	18	14	2	31.2	4.67	278	908.737	541109	908.737	908.737	347038	187189	180518	211766	390880	908.737	908.737	197600	761049	574209	853137	908.737	908.737	908.737
836	A0A0H3MGF5	Probable membrane protein OS=Mycobacterium bovis (strain BCG / Pasteur 1173P2) OX=410289 GN=BCG_2817 PE=4 SV=1	5	5	1	22.9	7.3	65	1.32181e+06	1.26976e+06	1.35097e+06	722085	1.87167e+06	1.32083e+06	1.1739e+06	908.737	1.22301e+06	908.737	721143	553993	908.737	704343	908.737	1.45344e+06	1.4984e+06	1.51558e+06
837	A0A0H3MB16	Uncharacterized protein OS=Mycobacterium bovis (strain BCG / Pasteur 1173P2) OX=410289 GN=BCG_0808c PE=4 SV=1	47	73	6	24.9	4.87	3028	7.24004e+06	8.3474e+06	2.42646e+07	2.20236e+07	1.70109e+07	5.81115e+06	1.23105e+07	5.29974e+06	3.50361e+06	2.09686e+07	9.98956e+06	1.03695e+07	8.22568e+06	9.07602e+06	2.6412e+06	9.53061e+06	9.45026e+06	1.25037e+07
838	A1KM95	Flavin-dependent thymidylate synthase OS=Mycobacterium bovis (strain BCG / Pasteur 1173P2) OX=410289 GN=thyX PE=3 SV=1	57	62	9	27.6	7.01	1207	6.91506e+06	3.80687e+07	2.20746e+07	1.21643e+07	1.82212e+07	1.73819e+07	1.39336e+07	4.10942e+06	8.6928e+06	2.2458e+07	1.01582e+07	8.49948e+06	543791	5.88738e+06	1.1897e+07	2.4575e+07	2.24368e+07	1.28251e+07
839	A0A0H3M3S1	MazG domain-containing protein OS=Mycobacterium bovis (strain BCG / Pasteur 1173P2) OX=410289 GN=BCG_1078 PE=4 SV=1	68	167	13	35.4	5.39	6405	2.37073e+07	1.79739e+07	3.12026e+07	2.05061e+07	3.16003e+07	2.49175e+07	2.53093e+07	2.74545e+07	2.27022e+07	5.73195e+06	8.06173e+06	7.0445e+06	2.64089e+07	2.06638e+07	1.47618e+07	2.94012e+07	2.74477e+07	1.78226e+07
840	A0A0H3M6T3	Uncharacterized protein OS=Mycobacterium bovis (strain BCG / Pasteur 1173P2) OX=410289 GN=BCG_2243 PE=4 SV=1	57	325	20	56.3	6.67	9056	5.59866e+07	4.39954e+07	3.43012e+07	3.03471e+07	7.10538e+07	4.19102e+07	4.8859e+07	5.12611e+07	5.57887e+07	3.64135e+07	2.85148e+07	3.7818e+07	4.82944e+07	6.56335e+07	6.27083e+07	4.96307e+07	6.14798e+07	4.21677e+07
841	A0A0H3M4P2	Histidine kinase OS=Mycobacterium bovis (strain BCG / Pasteur 1173P2) OX=410289 GN=prrB PE=4 SV=1	10	17	3	47.8	6.06	325	908.737	1.39608e+06	908.737	610696	1.39453e+06	908.737	1.10111e+06	979388	738836	626137	192905	498014	980795	411591	908.737	1.44828e+06	1.73007e+06	1.39354e+06
842	A0A0H3MH72	Usp domain-containing protein OS=Mycobacterium bovis (strain BCG / Pasteur 1173P2) OX=410289 GN=BCG_3157c PE=3 SV=1	55	42	7	28	8.09	992	1.14145e+07	1.73514e+07	8.22153e+06	1.39822e+07	1.79868e+07	6.56641e+06	1.1151e+07	1.22255e+07	1.11569e+07	8.45165e+06	1.32922e+07	1.07553e+07	8.0966e+06	7.87288e+06	1.3145e+07	1.16984e+07	2.64313e+07	9.57412e+06
843	A0A0H3M439	ABM domain-containing protein OS=Mycobacterium bovis (strain BCG / Pasteur 1173P2) OX=410289 GN=BCG_1178 PE=4 SV=1	46	42	5	12	4.78	1313	9.42822e+06	1.77781e+07	1.79366e+07	1.31655e+07	1.49091e+07	1.6189e+07	1.02738e+07	1.42329e+07	1.47575e+07	1.40061e+07	1.18044e+07	1.39049e+07	1.48686e+07	9.68418e+06	1.77416e+07	2.07028e+07	1.65033e+07	1.16059e+07
844	A1KKF2	Proteasome subunit alpha OS=Mycobacterium bovis (strain BCG / Pasteur 1173P2) OX=410289 GN=prcA PE=3 SV=1	88	319	19	26.7	5.24	12725	1.63707e+08	1.8262e+08	1.67766e+08	1.53093e+08	1.67501e+08	1.84479e+08	1.73197e+08	1.53729e+08	1.48422e+08	2.36966e+08	1.93876e+08	1.77107e+08	1.56515e+08	1.60702e+08	1.51308e+08	1.6878e+08	1.64876e+08	169869413
845	A0A0H3M904	zinc-ribbon_6 domain-containing protein OS=Mycobacterium bovis (strain BCG / Pasteur 1173P2) OX=410289 GN=BCG_2591c PE=4 SV=1	14	14	3	38	5.4	225	4.26995e+06	1.06804e+06	3.12087e+06	1.73262e+06	2.42854e+06	2.74964e+06	1.68472e+06	1.7441e+06	2.42304e+06	1.76305e+06	731577	1.94865e+06	656425	1.58845e+06	917675	1.21363e+06	2.75105e+06	1.58089e+06
846	A0A0H3M274	Uncharacterized protein OS=Mycobacterium bovis (strain BCG / Pasteur 1173P2) OX=410289 GN=BCG_0469 PE=4 SV=1	27	8	2	11.7	10.08	169	908.737	908.737	908.737	908.737	908.737	908.737	908.737	908.737	908.737	908.737	908.737	908.737	908.737	908.737	908.737	908.737	908.737	908.737
847	A0A0H3M748	Bacterioferritin OS=Mycobacterium bovis (strain BCG / Pasteur 1173P2) OX=410289 GN=bfrA PE=3 SV=1	97	290	13	18.3	4.6	10085	2.26683e+08	2.59873e+08	3.24995e+08	3.24842e+08	4.16105e+08	2.42813e+08	1.51104e+08	3.31148e+08	3.27494e+08	3.9433e+08	2.75394e+08	5.31461e+08	3.36007e+08	3.13278e+08	253559106	2.02522e+08	2.9549e+08	2.10789e+08
848	A0A0H3M4D9	Antitoxin OS=Mycobacterium bovis (strain BCG / Pasteur 1173P2) OX=410289 GN=BCG_1307c PE=3 SV=1	37	58	4	9.8	5.19	1622	2.91674e+07	3.42731e+07	2.8385e+07	2.41699e+07	4.08159e+07	3.36214e+07	3.05903e+07	3.25343e+07	3.32038e+07	3.2494e+07	2.99112e+07	3.69959e+07	3.92073e+07	3.5207e+07	2.44568e+07	2.7868e+07	2.98957e+07	3.80491e+07
849	A0A0H3M8B0	Phenolpthiocerol synthesis type-I polyketide synthase ppsE OS=Mycobacterium bovis (strain BCG / Pasteur 1173P2) OX=410289 GN=ppsE PE=4 SV=1	24	118	25	158.6	5.71	3302	2.546e+07	2.91369e+07	2.17753e+07	5.97222e+07	6.93627e+07	4.63896e+07	2.95249e+07	2.49632e+07	2.43424e+07	4.10497e+07	1.96529e+07	3.49505e+07	1.30162e+07	1.97945e+07	2.9409e+07	4.75646e+07	9.33728e+07	2.30519e+07
850	A0A0H3M1V9	AAA domain-containing protein OS=Mycobacterium bovis (strain BCG / Pasteur 1173P2) OX=410289 GN=BCG_0322 PE=3 SV=1	60	194	21	68	5.29	6244	2.56815e+07	2.18001e+07	3.08278e+07	5.53418e+07	7.83042e+07	4.56822e+07	1.9516e+07	3.0327e+07	2.6147e+07	4.0653e+07	1.92304e+07	5.82284e+07	9.81453e+06	2.13725e+07	5.03158e+07	4.17573e+07	1.09266e+08	4.42999e+07
851	A1KMB5	4-hydroxy-tetrahydrodipicolinate reductase OS=Mycobacterium bovis (strain BCG / Pasteur 1173P2) OX=410289 GN=dapB PE=3 SV=1	64	353	12	25.7	5.88	10671	3.28178e+08	3.31978e+08	3.07342e+08	2.98353e+08	2.78782e+08	2.91873e+08	3.05994e+08	3.24119e+08	3.21037e+08	3.74832e+08	3.38529e+08	3.45308e+08	3.43846e+08	3.26843e+08	3.85185e+08	3.35934e+08	2.82641e+08	3.01034e+08
852	A1KJ69	N-acetyl-gamma-glutamyl-phosphate reductase OS=Mycobacterium bovis (strain BCG / Pasteur 1173P2) OX=410289 GN=argC PE=3 SV=1	95	435	19	36.3	6.71	14218	6.24761e+08	7.31091e+08	6.98179e+08	6.57161e+08	5.74699e+08	6.62016e+08	4.66743e+08	5.51487e+08	5.30746e+08	6.5068e+08	6.70122e+08	6.80216e+08	5.58775e+08	5.70046e+08	5.34098e+08	6.08814e+08	5.41725e+08	5.63955e+08
853	A0A0H3M9D7	Probable acetyl-CoA acetyltransferase fadA6 OS=Mycobacterium bovis (strain BCG / Pasteur 1173P2) OX=410289 GN=fadA6 PE=3 SV=1	74	470	24	40.9	5.21	17555	2.47036e+08	228442205	2.02218e+08	1.98046e+08	2.11914e+08	2.04523e+08	2.37577e+08	218871011	217810541	2.55844e+08	2.31236e+08	2.60077e+08	2.67041e+08	2.23006e+08	2.72116e+08	2.13068e+08	2.06387e+08	1.93383e+08
854	A0A0H3M8M8	Alkyl hydroperoxide reductase C OS=Mycobacterium bovis (strain BCG / Pasteur 1173P2) OX=410289 GN=ahpC PE=3 SV=1	99	946	26	21.6	4.7	31702	1371745679	1170685097	1533887761	1628608089	1573251380	1497266358	1797770161	1714856495	1645447225	8.58927e+08	1037566743	7.94992e+08	1569703878	1597226431	1365242086	1458512958	1440942681	1821146241
855	A0A0H3M0M7	Uncharacterized protein OS=Mycobacterium bovis (strain BCG / Pasteur 1173P2) OX=410289 GN=BCG_0110c PE=4 SV=1	12	9	2	21.6	5.34	106	908.737	908.737	3.44212e+06	908.737	1.36848e+06	3.12444e+06	1.15017e+06	1.45987e+06	2.98562e+06	3.42531e+06	1.45472e+06	5.824e+06	908.737	908.737	2.66106e+06	908.737	1.80485e+06	1.70423e+06
856	A0A0H3M3C7	O-succinylhomoserine sulfhydrylase OS=Mycobacterium bovis (strain BCG / Pasteur 1173P2) OX=410289 GN=metZ PE=3 SV=1	89	521	30	43.3	5.55	22122	2.96421e+08	3.13918e+08	2.81964e+08	2.94757e+08	3.01058e+08	2.86567e+08	2.70436e+08	2.65306e+08	2.56654e+08	3.58284e+08	339860667	3.80516e+08	2.28128e+08	3.09957e+08	306126196	3.12264e+08	2.85871e+08	2.94089e+08
857	A0A0H3M714	Conserved hypothetical alanine rich protein OS=Mycobacterium bovis (strain BCG / Pasteur 1173P2) OX=410289 GN=BCG_2708 PE=4 SV=1	25	2	2	24.1	5.03	26	908.737	908.737	908.737	908.737	908.737	908.737	908.737	908.737	908.737	908.737	908.737	908.737	908.737	908.737	908.737	908.737	908.737	908.737
858	A0A0H3M1P5	Beta-hexosaminidase LpqI OS=Mycobacterium bovis (strain BCG / Pasteur 1173P2) OX=410289 GN=lpqI PE=3 SV=1	22	14	4	39.5	5.71	264	908.737	447979	908.737	825337	908.737	1.47121e+06	1.32721e+06	670716	646887	714132	908.737	1.00592e+06	908.737	908.737	1.31461e+06	1.16043e+06	2.52309e+06	1.17149e+06
859	A0A0H3M8F6	Probable molybdenum cofactor biosynthesis protein moeB1 OS=Mycobacterium bovis (strain BCG / Pasteur 1173P2) OX=410289 GN=moeB1 PE=4 SV=1	16	21	5	42.1	5.5	368	4.11643e+06	2.97873e+06	908.737	7.22726e+06	9.47031e+06	6.19239e+06	1.10321e+06	2.58629e+06	2.7019e+06	4.0086e+06	4.14491e+06	5.1263e+06	1.11778e+06	2.19606e+06	3.30336e+06	5.71143e+06	1.65686e+07	3.32024e+06
860	A0A0H3M8L7	Sulfurtransferase OS=Mycobacterium bovis (strain BCG / Pasteur 1173P2) OX=410289 GN=sseA PE=4 SV=1	81	712	30	33.3	5.19	28027	1286419465	1020732252	1032556366	1122647593	1222914493	1166514606	1260990870	1239096487	1215049288	1236823578	1221176506	1356538231	1516324204	1204097129	1497455706	1165546339	1271956496	1309442924
861	A1KMI2	Translation initiation factor IF-2 OS=Mycobacterium bovis (strain BCG / Pasteur 1173P2) OX=410289 GN=infB PE=3 SV=1	38	289	27	94	6.37	8797	8.89715e+07	9.10233e+07	8.11857e+07	8.77708e+07	1.21083e+08	1.0758e+08	9.51794e+07	7.42488e+07	9.22799e+07	8.87256e+07	8.16571e+07	7.43046e+07	7.06405e+07	7.04013e+07	7.75999e+07	9.56517e+07	1.07796e+08	8.43734e+07
862	A0A0H3M4Q3	Putative ferredoxin OS=Mycobacterium bovis (strain BCG / Pasteur 1173P2) OX=410289 GN=BCG_1818 PE=4 SV=1	87	35	2	7.4	4.31	642	4.60258e+06	3.62015e+06	6.32255e+06	4.86597e+06	8.85895e+06	6.0233e+06	6.44914e+06	7.36275e+06	6.12302e+06	2.66043e+06	5.76384e+06	4.76661e+06	7.72639e+06	5.01676e+06	1.28663e+07	4.35169e+06	3.81406e+06	2.38523e+06
863	A0A0H3M0T0	Phosphotyrosine protein phosphatase ptpB OS=Mycobacterium bovis (strain BCG / Pasteur 1173P2) OX=410289 GN=ptbB PE=4 SV=1	9	5	3	30.1	6.58	95	908.737	2.82062e+06	3.24826e+06	5.56551e+06	2.83408e+06	2.04898e+06	2.4351e+06	2.45483e+06	1.59651e+06	1.67936e+06	908.737	2.01045e+06	881194	908.737	908.737	1.47609e+06	3.31209e+06	1.71659e+06
864	A0A0H3M529	Pseudouridine synthase OS=Mycobacterium bovis (strain BCG / Pasteur 1173P2) OX=410289 GN=BCG_1592 PE=3 SV=1	3	1	1	33	8.46	39	908.737	908.737	908.737	908.737	908.737	908.737	908.737	908.737	908.737	908.737	908.737	1.75139e+06	908.737	908.737	711295	908.737	2.11939e+06	1.1524e+06
865	A1KGJ5	50S ribosomal protein L14 OS=Mycobacterium bovis (strain BCG / Pasteur 1173P2) OX=410289 GN=rplN PE=3 SV=1	48	110	9	13.4	10.13	2609	2.83457e+07	3.05485e+07	2.33379e+07	3.89428e+07	4.57287e+07	3.30556e+07	2.18891e+07	2.05185e+07	1.52888e+07	3.79215e+07	2.87336e+07	4.35446e+07	2.36974e+07	1.063e+07	1.95508e+07	2.79298e+07	3.06024e+07	2.39074e+07
866	A0A0H3M632	Cysteine synthase OS=Mycobacterium bovis (strain BCG / Pasteur 1173P2) OX=410289 GN=cysK1 PE=3 SV=1	95	622	27	32.7	5.3	22182	4.78649e+08	3.13078e+08	3.51358e+08	3.32467e+08	3.41788e+08	4.04983e+08	404347327	4.06724e+08	3.85172e+08	3.32251e+08	3.48686e+08	3.34609e+08	3.98278e+08	4.56053e+08	4.57585e+08	3.79682e+08	3.77302e+08	4.17063e+08
867	A0A0H3MEK1	Possible methyltransferase (Methylase) OS=Mycobacterium bovis (strain BCG / Pasteur 1173P2) OX=410289 GN=BCG_3412 PE=4 SV=1	9	3	1	26.6	6.8	87	908.737	253603	512316	642339	329372	908.737	908.737	908.737	908.737	908.737	908.737	695189	908.737	908.737	908.737	908.737	1.08133e+06	908.737
868	A1KLN0	Transcription antitermination protein NusB OS=Mycobacterium bovis (strain BCG / Pasteur 1173P2) OX=410289 GN=nusB PE=3 SV=1	74	100	7	16.8	6.8	3421	2.98459e+07	2.9596e+07	3.77165e+07	3.51788e+07	2.95512e+07	3.63923e+07	4.19873e+07	3.33309e+07	4.13741e+07	2.69423e+07	3.1464e+07	2.72772e+07	2.9967e+07	4.53391e+07	3.96333e+07	3.31123e+07	3.43482e+07	3.32073e+07
869	A0A0H3M2E1	Uncharacterized protein OS=Mycobacterium bovis (strain BCG / Pasteur 1173P2) OX=410289 GN=BCG_0528 PE=4 SV=1	7	6	1	20.7	6.8	111	908.737	908.737	908.737	908.737	908.737	908.737	908.737	908.737	908.737	908.737	908.737	908.737	908.737	908.737	908.737	908.737	908.737	908.737
870	A0A0H3M8P8	Probable succinate dehydrogenase (Iron-sulphur protein subunit) sdhB OS=Mycobacterium bovis (strain BCG / Pasteur 1173P2) OX=410289 GN=sdhB PE=3 SV=1	56	116	16	29.3	7.47	3208	2.54567e+07	5.11312e+07	5.19221e+07	6.035e+07	4.71383e+07	4.74277e+07	5.79056e+07	4.30945e+07	2.65881e+07	5.84019e+07	4.86235e+07	4.79459e+07	4.10772e+07	2.41332e+07	2.38565e+07	2.36712e+07	2.42021e+07	3.24292e+07
871	A0A0H3MAJ6	Uncharacterized protein OS=Mycobacterium bovis (strain BCG / Pasteur 1173P2) OX=410289 GN=BCG_1628 PE=4 SV=1	51	33	3	8.6	8.78	1532	6.38039e+06	3.39221e+06	4.55283e+06	5.55458e+06	7.15937e+06	5.58346e+06	5.60849e+06	4.75206e+06	6.22219e+06	2.20817e+06	1.9258e+06	908.737	4.06385e+06	5.79284e+06	6.47291e+06	5.44184e+06	4.04695e+06	5.12754e+06
872	A0A0H3M9F4	Possible oxidoreductase OS=Mycobacterium bovis (strain BCG / Pasteur 1173P2) OX=410289 GN=BCG_3635c PE=4 SV=1	43	137	12	43.1	6.34	6039	2.59248e+07	2.56872e+07	2.3969e+07	2.57915e+07	4.82349e+07	3.0974e+07	2.4496e+07	2.15704e+07	2.93509e+07	1.74625e+07	1.53921e+07	1.74359e+07	2.08622e+07	2.49183e+07	2.74594e+07	3.49348e+07	2.95415e+07	2.4349e+07
873	A0A0H3M454	Transcription termination/antitermination protein NusG OS=Mycobacterium bovis (strain BCG / Pasteur 1173P2) OX=410289 GN=nusG PE=3 SV=1	70	421	16	25.4	4.81	11642	6.59748e+08	574581678	6.15012e+08	6.63282e+08	6.04164e+08	6.13772e+08	6.94389e+08	6.28402e+08	6.45805e+08	5.40964e+08	5.32952e+08	4.38055e+08	6.40829e+08	7.02735e+08	5.7384e+08	6.07146e+08	5.54515e+08	5.82636e+08
874	A0A0H3MA09	Uncharacterized protein OS=Mycobacterium bovis (strain BCG / Pasteur 1173P2) OX=410289 GN=BCG_3679c PE=4 SV=1	27	25	4	10.8	5.31	630	2.03479e+06	908.737	4.72426e+06	2.74301e+06	3.78479e+06	4.21091e+06	5.03891e+06	3.21846e+06	3.70698e+06	1.48065e+06	1.37766e+06	1.09791e+06	1.57831e+06	1.90586e+06	1.67777e+06	908.737	1.74866e+06	2.91658e+06
875	A1KJ76	Argininosuccinate lyase OS=Mycobacterium bovis (strain BCG / Pasteur 1173P2) OX=410289 GN=argH PE=3 SV=1	57	188	15	49.7	5.3	8991	8.49403e+07	7.71811e+07	6.40214e+07	6.43036e+07	1.04374e+08	1.24547e+08	7.35264e+07	6.71736e+07	5.80811e+07	68760050	5.8698e+07	6.14857e+07	5.67881e+07	8.18627e+07	102199270	7.99274e+07	8.82879e+07	5.77092e+07
876	A0A0H3MBC5	Mce-family protein mce4D OS=Mycobacterium bovis (strain BCG / Pasteur 1173P2) OX=410289 GN=mce4D PE=4 SV=1	2	9	1	47.2	4.86	62	6.72621e+06	1.00537e+07	7.61906e+06	12274473	1.02218e+07	9.15092e+06	1.11944e+07	1.05352e+07	9.18715e+06	7.58468e+06	9.6628e+06	7.31488e+06	9.79024e+06	1.06522e+07	6.19465e+06	7.98814e+06	1.0072e+07	7.80703e+06
877	A0A0H3MAU6	Biotin carboxyl carrier protein OS=Mycobacterium bovis (strain BCG / Pasteur 1173P2) OX=410289 GN=accA3 PE=4 SV=1	81	857	35	63.7	5.73	29414	5.33529e+08	7.35769e+08	6.94124e+08	633355588	8.39447e+08	7.09052e+08	5.70771e+08	4.86861e+08	6.54298e+08	511384548	3.68351e+08	4.97838e+08	4.40904e+08	5.07132e+08	5.95368e+08	6.97501e+08	8.0541e+08	5.21308e+08
878	A0A0H3M5X8	Probable esterase LipM OS=Mycobacterium bovis (strain BCG / Pasteur 1173P2) OX=410289 GN=lipM PE=4 SV=1	11	2	2	46.7	9.32	44	908.737	908.737	908.737	908.737	908.737	908.737	908.737	908.737	908.737	908.737	908.737	908.737	908.737	908.737	908.737	908.737	908.737	908.737
879	A0A0H3MBV4	Probable geranylgeranyl pyrophosphate synthetase idsA2 OS=Mycobacterium bovis (strain BCG / Pasteur 1173P2) OX=410289 GN=idsA2 PE=3 SV=1	4	2	1	37.8	6.74	87	908.737	908.737	908.737	908.737	908.737	908.737	908.737	908.737	908.737	908.737	908.737	908.737	908.737	908.737	908.737	908.737	908.737	908.737
880	A0A0G2Q9K1	Glycerol-3-phosphate dehydrogenase OS=Mycobacterium bovis (strain BCG / Pasteur 1173P2) OX=410289 GN=glpD2_1 PE=3 SV=1	36	150	13	62.7	6.74	5487	1.39612e+07	3.37699e+07	2.57733e+07	34594460	3.42658e+07	2.72798e+07	2.15027e+07	1.19022e+07	1.6573e+07	2.22814e+07	1.85923e+07	2.49936e+07	1.1862e+07	1.36104e+07	2.45873e+07	3.3176e+07	4.18344e+07	2.09168e+07
881	A0A0H3MFM6	Diacylglycerol O-acyltransferase OS=Mycobacterium bovis (strain BCG / Pasteur 1173P2) OX=410289 GN=BCG_2502c PE=3 SV=1	10	5	2	52.3	7.55	101	157335	908.737	325878	679850	75266	356571	908.737	908.737	908.737	908.737	205295	302496	908.737	908.737	908.737	908.737	738908	351164
882	A0A0H3MFA8	Probable [NAD] dependent malate oxidoreductase mez OS=Mycobacterium bovis (strain BCG / Pasteur 1173P2) OX=410289 GN=mez PE=3 SV=1	30	89	9	59.4	5.34	2634	2.30825e+07	4.17006e+07	3.35657e+07	3.19714e+07	3.64907e+07	3.74648e+07	3.22587e+07	1.8835e+07	2.29714e+07	2.81419e+07	2.59875e+07	2.18351e+07	1.71377e+07	2.09483e+07	2.49183e+07	3.25649e+07	2.3598e+07	2.30748e+07
883	A0A0H3MFI1	PPE family protein OS=Mycobacterium bovis (strain BCG / Pasteur 1173P2) OX=410289 GN=PPE41 PE=3 SV=1	15	2	1	21.9	4.93	34	908.737	908.737	908.737	908.737	908.737	908.737	908.737	908.737	908.737	908.737	908.737	908.737	908.737	908.737	908.737	908.737	908.737	908.737
884	A1KLN7	Chorismate synthase OS=Mycobacterium bovis (strain BCG / Pasteur 1173P2) OX=410289 GN=aroC PE=3 SV=1	8	19	2	41.8	6.57	672	87387.3	127340	146399	486023	124457	165951	196026	178248	107877	1.30992e+06	467000	118512	74477.5	172476	161862	254773	1.00268e+06	166961
885	A0A0H3M4N1	Uncharacterized protein OS=Mycobacterium bovis (strain BCG / Pasteur 1173P2) OX=410289 GN=BCG_0935c PE=4 SV=1	10	16	2	27.4	6.55	560	908.737	859852	265969	490478	565934	1.08209e+06	582834	345888	908.737	453466	908.737	908.737	522485	509668	908.737	908.737	350742	205917
886	A0A0H3M5G3	Uncharacterized protein OS=Mycobacterium bovis (strain BCG / Pasteur 1173P2) OX=410289 GN=BCG_2129c PE=3 SV=1	36	84	8	58.3	5.86	2917	4.79012e+06	7.05912e+06	3.58814e+06	4.52674e+06	6.62238e+06	6.61188e+06	2.42782e+06	4.59807e+06	4.81771e+06	4.72507e+06	5.2708e+06	5.53699e+06	1.98418e+06	2.43184e+06	5.77674e+06	6.67648e+06	1.20232e+07	1.17627e+07
887	A0A0H3MAE5	Probable transcriptional regulatory protein moxR1 OS=Mycobacterium bovis (strain BCG / Pasteur 1173P2) OX=410289 GN=moxR1 PE=4 SV=1	50	89	12	40.7	6.39	1863	2.73439e+07	9.22413e+06	7.27189e+06	1.83842e+07	2.60383e+07	2.361e+07	1.36608e+07	1.94801e+07	2.146e+07	1.97773e+07	1.03167e+07	3.07916e+07	9.41287e+06	2.30611e+07	2.43e+07	3.10798e+07	5.11983e+07	1.82408e+07
888	A0A0H3M5X3	Probable exported protein OS=Mycobacterium bovis (strain BCG / Pasteur 1173P2) OX=410289 GN=BCG_1949c PE=3 SV=1	17	7	2	19.9	6.79	133	1.19339e+06	781630	915321	599794	1.20113e+06	892150	1.55126e+06	1.21348e+06	1.57455e+06	1.22522e+06	630226	1.34683e+06	729953	769611	2.83643e+06	682832	729333	634447
889	A0A0G2Q9F2	Ribonuclease P protein component OS=Mycobacterium bovis (strain BCG / Pasteur 1173P2) OX=410289 GN=rnpA_2 PE=3 SV=1	22	9	3	13.9	11.88	166	2.26298e+06	165736	1.05297e+06	908.737	2.47783e+06	29998.3	908.737	2.0602e+06	3.41435e+06	908.737	908.737	908.737	4.73753e+06	1.82393e+06	2.27312e+06	2.29733e+06	3.62311e+06	2.69373e+06
890	A1KGI5	50S ribosomal protein L2 OS=Mycobacterium bovis (strain BCG / Pasteur 1173P2) OX=410289 GN=rplB PE=3 SV=1	69	389	20	30.6	11.39	14175	5.05753e+08	8.44122e+08	5.44135e+08	5.39369e+08	6.20318e+08	6.59582e+08	5.29216e+08	4.25585e+08	4.43673e+08	3.20619e+08	2.89709e+08	2.83677e+08	3.5888e+08	4.6824e+08	6.20314e+08	6.163e+08	685687837	4.18964e+08
891	A0A0H3M6W1	Lactamase_B domain-containing protein OS=Mycobacterium bovis (strain BCG / Pasteur 1173P2) OX=410289 GN=BCG_2278 PE=4 SV=1	59	72	4	22.1	5.47	1599	7.2272e+07	5.64202e+07	5.02285e+07	68714529	7.73563e+07	7.57695e+07	6.85072e+07	7.54496e+07	7.62395e+07	2.81724e+07	3.3509e+07	3.11545e+07	8.06328e+07	6.55207e+07	9.72448e+07	8.9243e+07	5.20006e+07	5.92022e+07
892	A0A0H3MH35	Uncharacterized protein OS=Mycobacterium bovis (strain BCG / Pasteur 1173P2) OX=410289 GN=BCG_3119c PE=4 SV=1	19	20	4	40.3	6.34	566	908.737	908.737	203403	318042	312138	269432	167347	908.737	908.737	908.737	908.737	908.737	908.737	908.737	908.737	908.737	908.737	875525
893	A0A0H3MAE4	Lipid II isoglutaminyl synthase (glutamine-hydrolyzing) subunit GatD OS=Mycobacterium bovis (strain BCG / Pasteur 1173P2) OX=410289 GN=cobQ2 PE=3 SV=1	47	47	5	24.1	6.21	883	7.20189e+06	7.27876e+06	9.66908e+06	7.17947e+06	7.94892e+06	1.10717e+07	9.06284e+06	5.72606e+06	8.89587e+06	5.77925e+06	4.66017e+06	8.0869e+06	2.28144e+06	6.40049e+06	8.42204e+06	1.09672e+07	6.53198e+06	6.46413e+06
894	A0A0H3M791	ATP-dependent Clp protease proteolytic subunit OS=Mycobacterium bovis (strain BCG / Pasteur 1173P2) OX=410289 GN=clpP1 PE=3 SV=1	53	201	8	21.7	4.92	7969	1.34206e+08	1.41074e+08	1.57796e+08	1.47035e+08	1.55216e+08	1.63381e+08	1.37011e+08	142641979	1.72567e+08	1.33296e+08	1.15993e+08	156218605	1.33714e+08	1.32415e+08	1.43646e+08	1.34482e+08	186273379	1.7211e+08
895	A0A0H3MAT9	Probable phosphoglycerate mutase OS=Mycobacterium bovis (strain BCG / Pasteur 1173P2) OX=410289 GN=BCG_3900c PE=4 SV=1	19	2	2	25	5.2	24	908.737	908.737	374943	551654	349406	315371	234883	908.737	159837	908.737	908.737	908.737	908.737	908.737	908.737	666327	187451	622001
896	A1KGI9	50S ribosomal protein L16 OS=Mycobacterium bovis (strain BCG / Pasteur 1173P2) OX=410289 GN=rplP PE=3 SV=1	62	97	7	15.7	11.17	3172	9.24232e+07	5.85848e+07	6.95785e+07	7.58061e+07	9.92356e+07	7.67298e+07	7.29645e+07	8.34315e+07	6.57499e+07	7.34274e+07	6.2308e+07	1.10506e+08	6.80638e+07	3.40795e+07	6.48165e+07	5.27856e+07	8.93979e+07	7.08781e+07
897	A0A0H3M7T3	Uncharacterized protein OS=Mycobacterium bovis (strain BCG / Pasteur 1173P2) OX=410289 GN=BCG_0388 PE=4 SV=1	50	102	7	24.7	5.74	3323	4.87128e+07	3.85111e+07	3.69316e+07	3.70885e+07	4.10165e+07	3.90937e+07	4.71428e+07	3.90794e+07	4.49989e+07	4.55519e+07	4.19743e+07	3.82632e+07	4.11406e+07	4.61399e+07	4.67608e+07	3.64266e+07	3.93983e+07	4.30894e+07
898	A0A0H3M4Y7	Uncharacterized protein OS=Mycobacterium bovis (strain BCG / Pasteur 1173P2) OX=410289 GN=BCG_1551 PE=4 SV=1	42	8	2	12.3	10.14	152	590789	560735	1.2755e+06	666111	398801	723259	265112	428335	908.737	677795	908.737	518751	908.737	908.737	431239	500961	556009	471927
899	A0A0H3M6C0	Possible ribonuclease E rne OS=Mycobacterium bovis (strain BCG / Pasteur 1173P2) OX=410289 GN=rne PE=4 SV=1	28	118	18	103.3	4.77	2832	3.54099e+07	4.0021e+07	3.28175e+07	4.30242e+07	6.30154e+07	4.59936e+07	4.1123e+07	3.79739e+07	4.24017e+07	5.05216e+07	4.11475e+07	6.33633e+07	4.2972e+07	3.8853e+07	4.66738e+07	3.98597e+07	6.0332e+07	4.1604e+07
900	A0A0H3M3F0	PepX_C domain-containing protein OS=Mycobacterium bovis (strain BCG / Pasteur 1173P2) OX=410289 GN=BCG_1275c PE=4 SV=1	8	10	2	62.6	9.44	210	908.737	1.62988e+06	2.32678e+06	5.72665e+06	1.07625e+06	2.29523e+06	2.23116e+06	971388	1.23896e+06	1.6059e+06	921092	1.56285e+06	516443	377616	908.737	908.737	1.31541e+06	1.37586e+06
901	A0A0H3MHM7	Uncharacterized protein OS=Mycobacterium bovis (strain BCG / Pasteur 1173P2) OX=410289 GN=BCG_3376 PE=4 SV=1	33	208	9	45.7	4.3	7013	2.36403e+08	2.14584e+08	2.13372e+08	2.11237e+08	2.1897e+08	1.8406e+08	2.26246e+08	3.06345e+08	1.97981e+08	2.12068e+08	9.66877e+07	1.28824e+08	1.57441e+08	1.6064e+08	2.08926e+08	2.00952e+08	2.17668e+08	1.8153e+08
902	A0A0H3M365	Uncharacterized protein OS=Mycobacterium bovis (strain BCG / Pasteur 1173P2) OX=410289 GN=BCG_0379 PE=4 SV=1	11	16	1	18.4	4.93	305	882002	796555	1.13253e+06	791465	398321	1.51556e+06	6.64504e+06	988438	1.36422e+06	928416	995697	734342	780637	634272	550114	1.75597e+06	1.07584e+06	1.5726e+06
903	A0A0H3M427	Probable cholesterol dehydrogenase OS=Mycobacterium bovis (strain BCG / Pasteur 1173P2) OX=410289 GN=BCG_1166c PE=4 SV=1	14	8	3	40.7	7.01	350	810115	1.43372e+06	1.94146e+06	1.96158e+06	1.29883e+06	1.11847e+06	1.3054e+06	908.737	908.737	1.20412e+06	908.737	941595	908.737	908.737	1.3435e+06	908.737	1.5263e+06	908.737
904	A0A0H3M646	Uncharacterized protein OS=Mycobacterium bovis (strain BCG / Pasteur 1173P2) OX=410289 GN=BCG_2379c PE=4 SV=1	29	17	3	11.1	4.88	799	9.83269e+06	7.41391e+06	6.69706e+06	5.79069e+06	7.47463e+06	7.22951e+06	1.25972e+07	1.8084e+07	8.72171e+06	1.51205e+07	1.06939e+07	2.07664e+07	8.63071e+06	9.16286e+06	8.81491e+06	1.08852e+07	7.72614e+06	6.25191e+06
905	A0A0H3M782	Serine hydroxymethyltransferase OS=Mycobacterium bovis (strain BCG / Pasteur 1173P2) OX=410289 GN=glyA2 PE=3 SV=1	13	17	3	45.4	6.62	784	646990	195046	160354	453425	2.59992e+06	879937	116127	2.36479e+06	643193	260439	908.737	571407	374495	726887	1.20756e+06	677075	2.02325e+06	760553
906	A0A0H3M888	Uncharacterized protein OS=Mycobacterium bovis (strain BCG / Pasteur 1173P2) OX=410289 GN=BCG_3154 PE=4 SV=1	45	42	8	36	7.05	875	1.47204e+06	1.3534e+06	1.44254e+06	1.18547e+07	7.88811e+06	3.73043e+06	1.46523e+06	2.89631e+06	592813	3.54223e+06	8.74541e+06	7.41147e+06	375388	332369	6.32038e+06	6.61603e+06	1.41403e+07	1.4364e+06
907	A0A0H3M8R1	Phosphoriboisomerase B OS=Mycobacterium bovis (strain BCG / Pasteur 1173P2) OX=410289 GN=rpiB PE=3 SV=1	95	464	16	17.3	6.62	15874	6.89663e+08	5.95013e+08	6.28153e+08	608024263	6.35679e+08	6.5878e+08	6.14006e+08	6.53613e+08	6.61785e+08	8.1364e+08	6.97755e+08	7.52642e+08	7.43204e+08	7.47218e+08	8.48316e+08	6.69914e+08	6.9989e+08	7.02136e+08
908	A0A0H3MGT4	Glycerol-3-phosphate dehydrogenase [NAD(P)+] OS=Mycobacterium bovis (strain BCG / Pasteur 1173P2) OX=410289 GN=gpdA2 PE=3 SV=1	48	122	9	33.9	5.67	3508	2.93722e+07	3.53668e+07	3.57993e+07	3.39509e+07	3.51239e+07	4.35887e+07	3.30118e+07	2.31455e+07	3.03829e+07	3.19034e+07	1.87787e+07	1.74105e+07	1.48306e+07	3.2925e+07	2.05695e+07	4.29357e+07	3.00221e+07	2.2811e+07
909	A0A0H3M9N5	Conserved hypothetical mce associated alanine and valine rich protein OS=Mycobacterium bovis (strain BCG / Pasteur 1173P2) OX=410289 GN=BCG_3557c PE=4 SV=1	7	4	1	25.6	10.11	74	2.13378e+06	3.58659e+06	2.65808e+06	3.91334e+06	3.96405e+06	2.70497e+06	2.93415e+06	1.78482e+06	2.45503e+06	3.39139e+06	2.35737e+06	4.44897e+06	2.78813e+06	908.737	1.35466e+06	2.04771e+06	4.08222e+06	2.10535e+06
910	A0A0H3M4V8	Probable conserved ATP-binding protein ABC transporter OS=Mycobacterium bovis (strain BCG / Pasteur 1173P2) OX=410289 GN=BCG_1524 PE=3 SV=1	95	291	16	28.8	6.14	11549	1.17008e+08	9.91144e+07	1.21833e+08	1.54739e+08	1.59009e+08	1.20351e+08	1.37654e+08	1.50326e+08	1.57376e+08	1.34405e+08	1.25697e+08	2.07289e+08	1.47026e+08	1.32163e+08	1.34946e+08	1.43376e+08	1.64655e+08	1.45422e+08
911	A0A0H3MA39	MaoC-like domain-containing protein OS=Mycobacterium bovis (strain BCG / Pasteur 1173P2) OX=410289 GN=BCG_0279c PE=4 SV=1	15	12	3	30.2	10.04	260	908.737	1.56805e+06	1.17406e+06	4553121	4.31975e+06	908.737	944715	908.737	908.737	1.85735e+06	908.737	2.70357e+06	908.737	908.737	908.737	908.737	3.53604e+06	908.737
912	A0A0H3MBH9	Probable acyl-CoA dehydrogenase fadE32 OS=Mycobacterium bovis (strain BCG / Pasteur 1173P2) OX=410289 GN=fadE32 PE=3 SV=1	40	92	6	33.4	6.44	3651	1.1855e+07	1.72516e+07	1.89278e+07	1.39187e+07	1.25681e+07	1.71611e+07	1.24643e+07	1.08923e+07	1.02389e+07	1.46997e+07	1.49187e+07	1.5027e+07	9.86072e+06	1.09673e+07	1.15804e+07	9.20564e+06	1.12915e+07	1.0949e+07
913	A1KMV1	PGL/p-HBAD biosynthesis glycosyltransferase BCG_2978 OS=Mycobacterium bovis (strain BCG / Pasteur 1173P2) OX=410289 GN=BCG_2978 PE=3 SV=2	11	1	1	29	8.47	32	908.737	908.737	908.737	908.737	908.737	908.737	908.737	908.737	908.737	908.737	908.737	908.737	908.737	908.737	908.737	908.737	908.737	908.737
914	A1KI80	Arginine--tRNA ligase OS=Mycobacterium bovis (strain BCG / Pasteur 1173P2) OX=410289 GN=argS PE=3 SV=1	34	58	11	59.7	5.63	1443	7.85628e+06	8.93909e+06	5.90583e+06	5.81755e+06	8.94286e+06	6.98247e+06	6.2584e+06	3.86245e+06	9.08645e+06	5.74225e+06	7.64609e+06	7.90151e+06	3.53883e+06	5.55988e+06	6.47979e+06	1.1293e+07	1.34674e+07	5.77229e+06
915	A0A0H3MAF8	Serine/threonine-protein kinase PknG OS=Mycobacterium bovis (strain BCG / Pasteur 1173P2) OX=410289 GN=pknG PE=4 SV=1	9	15	5	81.5	5.8	462	908.737	1.55363e+06	2.49945e+06	1.58506e+06	2.64473e+06	1.29361e+06	1.63885e+06	886209	708897	1.94629e+06	1.26058e+06	1.60828e+06	908.737	908.737	908.737	1.30878e+06	1.97266e+06	499959
916	A1KLL9	Holo-[acyl-carrier-protein] synthase OS=Mycobacterium bovis (strain BCG / Pasteur 1173P2) OX=410289 GN=acpS PE=3 SV=1	28	9	2	14	5.29	218	2.96567e+06	956077	1.25862e+06	453738	419364	870971	1.52233e+06	1.0776e+06	1.52287e+06	3.24724e+06	2.76142e+06	2.26916e+06	1.82593e+06	2.40285e+06	2.22707e+06	2.93049e+06	851439	2.86436e+06
917	A0A0H3MAK0	Probable conserved membrane protein OS=Mycobacterium bovis (strain BCG / Pasteur 1173P2) OX=410289 GN=BCG_0520c PE=4 SV=1	20	7	4	37	9.26	136	908.737	908.737	1.80604e+06	908.737	1.64006e+06	908.737	908.737	908.737	908.737	4.99148e+06	908.737	3.37663e+06	908.737	908.737	908.737	908.737	4.61135e+06	908.737
918	A1KIG9	Aspartate carbamoyltransferase OS=Mycobacterium bovis (strain BCG / Pasteur 1173P2) OX=410289 GN=pyrB PE=3 SV=1	45	212	16	33.8	7.14	5428	6.00952e+07	4.82258e+07	5.21745e+07	4.9459e+07	6.42803e+07	6.95915e+07	5.42935e+07	5.51117e+07	5.989e+07	6.27211e+07	5.23308e+07	5.96777e+07	5.94944e+07	7.33318e+07	5.78449e+07	6.29034e+07	6.74693e+07	5.93468e+07
919	A0A0H3M4Y5	Probable glutamine synthetase glnA3 OS=Mycobacterium bovis (strain BCG / Pasteur 1173P2) OX=410289 GN=glnA3 PE=3 SV=1	18	13	4	46.7	5.21	345	177813	204718	73848.7	127472	135644	115504	908.737	908.737	139246	57022.4	908.737	908.737	93493.2	908.737	140284	112135	477413	70418.7
920	A1KPR8	2-C-methyl-D-erythritol 4-phosphate cytidylyltransferase OS=Mycobacterium bovis (strain BCG / Pasteur 1173P2) OX=410289 GN=ispD PE=3 SV=1	75	129	13	24.1	4.89	3757	3.0337e+07	3.51225e+07	3.91034e+07	3.37518e+07	3.94114e+07	3.84841e+07	3.48296e+07	4.31716e+07	4.04758e+07	2.33783e+07	2.15622e+07	3.32425e+07	3.7191e+07	3.35531e+07	3.09714e+07	3.95951e+07	3.53121e+07	3.06939e+07
921	A0A0H3M4Y6	Conserved hypothetical serine rich protein OS=Mycobacterium bovis (strain BCG / Pasteur 1173P2) OX=410289 GN=BCG_1046c PE=4 SV=1	37	39	3	11.5	8.75	1046	5.9665e+06	5.85076e+06	7.1775e+06	6.479e+06	6.30244e+06	7.77203e+06	1.11166e+07	1.09104e+07	9.94077e+06	4.68932e+06	5.30571e+06	2.96466e+06	1.10048e+07	6.67909e+06	4.46804e+06	5.07675e+06	5.89622e+06	5.14699e+06
922	A0A0G2Q9H9	Possible anti-sigma factor OS=Mycobacterium bovis (strain BCG / Pasteur 1173P2) OX=410289 GN=BCG_3249c PE=4 SV=1	72	84	5	11.3	6.67	1605	2.41263e+07	6.05632e+07	4.52112e+07	4.85789e+07	4.2817e+07	8.10958e+07	7.79928e+07	103921745	9.01699e+07	6.94869e+07	4.94987e+07	6.26701e+07	7.55098e+07	7.03253e+07	3.60589e+07	7.91488e+07	4.39362e+07	7.19635e+07
923	A0A0H3M9A9	Probable acetohydroxyacid synthase ilvX OS=Mycobacterium bovis (strain BCG / Pasteur 1173P2) OX=410289 GN=ilvX PE=4 SV=1	66	777	32	52	4.93	26733	1203850527	1085776755	1097411248	1102442850	1052192803	1100988626	1048344314	9.8561e+08	1043040786	1098766937	9.1463e+08	1245371599	9.55897e+08	1142850906	1291566565	1139644893	1057220863	1005598686
924	A0A0H3M9I4	Probable membrane glycine and proline rich protein OS=Mycobacterium bovis (strain BCG / Pasteur 1173P2) OX=410289 GN=BCG_1157c PE=4 SV=1	11	1	1	29.9	5.01	37	908.737	908.737	908.737	908.737	908.737	908.737	908.737	908.737	908.737	908.737	908.737	908.737	908.737	908.737	908.737	908.737	908.737	908.737
925	A0A0H3M7L3	Putative succinate dehydrogenase [membrane anchor subunit] OS=Mycobacterium bovis (strain BCG / Pasteur 1173P2) OX=410289 GN=BCG_0287c PE=4 SV=1	5	15	1	31.1	9.52	561	908.737	1.40927e+06	1.38093e+06	3184702	1.97931e+06	908.737	908.737	908.737	908.737	1.81261e+06	1.2656e+06	1.931e+06	908.737	908.737	908.737	1.21363e+06	4.79564e+06	1.9449e+06
926	A0A0H3M8R0	HIT domain-containing protein OS=Mycobacterium bovis (strain BCG / Pasteur 1173P2) OX=410289 GN=BCG_0811c PE=4 SV=1	46	25	3	12	7.58	590	1.4175e+06	4.43082e+06	4.16438e+06	7.07229e+06	4.38244e+06	3.37173e+06	5.15834e+06	3.86216e+06	3.21656e+06	5.26938e+06	4.11753e+06	4.59744e+06	2.45392e+06	4.316e+06	908.737	5.00668e+06	4.59019e+06	3.8845e+06
927	A0A0H3MFX4	Protein translocase subunit SecD OS=Mycobacterium bovis (strain BCG / Pasteur 1173P2) OX=410289 GN=secD PE=3 SV=1	4	18	2	60.2	8.79	314	2.47092e+06	4.66125e+06	3.88861e+06	5936040	5.88683e+06	1.38305e+06	1.89963e+06	4.07686e+06	1.65902e+06	8.31233e+06	4.64215e+06	1.01187e+07	899294	3.1032e+06	908.737	1.50447e+06	8.29549e+06	4.32678e+06
928	A0A0H3M6Y7	Probable enoyl-CoA hydratase echA15 OS=Mycobacterium bovis (strain BCG / Pasteur 1173P2) OX=410289 GN=BCG_2692 PE=3 SV=1	24	8	4	29.6	5.81	235	1.34357e+07	7.12609e+06	767355	5.23933e+06	1.54552e+06	6.95927e+06	990392	4.67797e+06	5.98297e+06	1.34627e+06	588899	5.86993e+06	908.737	594181	992936	2.55572e+06	5.201e+06	264390
929	A0A0H3MG92	Conserved 35 kDa alanine rich protein OS=Mycobacterium bovis (strain BCG / Pasteur 1173P2) OX=410289 GN=35kd_ag PE=3 SV=1	88	480	22	29.2	5.96	20514	4.76903e+08	6.08685e+08	5.74234e+08	6.38907e+08	5.30055e+08	5.45419e+08	5.81415e+08	5.29557e+08	5.74902e+08	7.21999e+08	5.74184e+08	7.47985e+08	486059316	3.89055e+08	3.90537e+08	3.97938e+08	4.1696e+08	4.96895e+08
930	A0A0H3MEN6	Probable ATP-dependent dna helicase helY OS=Mycobacterium bovis (strain BCG / Pasteur 1173P2) OX=410289 GN=helY PE=4 SV=1	11	14	5	99.6	7.39	350	449183	578901	251697	401166	534473	633108	715141	430762	908.737	679444	908.737	1.13442e+06	908.737	487180	267594	418062	364135	460901
931	A0A0H3MBE8	Probable short-chain type dehydrogenase/reductase OS=Mycobacterium bovis (strain BCG / Pasteur 1173P2) OX=410289 GN=BCG_1967c PE=4 SV=1	32	70	8	27	5.74	2474	9.62134e+06	7.61613e+06	1.01674e+07	7.98488e+06	1.35363e+07	8.30998e+06	6.0863e+06	6.51266e+06	1.32439e+07	1.13227e+07	6.58451e+06	9.32705e+06	3.63017e+06	6.1143e+06	8.08408e+06	7.79589e+06	6.66636e+06	7.04158e+06
932	A0A0H3MF83	Inorganic pyrophosphatase OS=Mycobacterium bovis (strain BCG / Pasteur 1173P2) OX=410289 GN=ppa PE=3 SV=1	54	186	7	18.3	4.93	5574	6.58627e+08	6.62959e+08	635138525	6.42526e+08	6.00517e+08	644323678	6.43027e+08	6.29867e+08	6.52702e+08	6.73377e+08	5.91533e+08	6.95682e+08	6.01485e+08	6.82697e+08	5.54772e+08	5.26942e+08	5.06539e+08	6.07685e+08
933	A0A0H3M7V7	Probable dehydrogenase OS=Mycobacterium bovis (strain BCG / Pasteur 1173P2) OX=410289 GN=BCG_2766 PE=3 SV=1	6	16	1	28.2	4.83	658	2.69891e+06	4.74198e+06	3.4393e+06	3.7034e+06	4.47226e+06	4.17487e+06	3.73345e+06	2.4237e+06	3.37945e+06	2.6465e+06	1.9766e+06	4.29175e+06	2.35162e+06	2.70886e+06	3.7925e+06	5.98724e+06	3.95598e+06	3.20318e+06
934	A0A0H3M316	Adenylosuccinate lyase OS=Mycobacterium bovis (strain BCG / Pasteur 1173P2) OX=410289 GN=purB PE=3 SV=1	69	339	27	51	6.38	9756	5.01267e+07	1.10423e+08	1.14321e+08	1.20487e+08	9.30456e+07	9.12673e+07	1.05965e+08	6.39857e+07	7.08378e+07	8.1687e+07	9.63427e+07	6.19844e+07	5.83972e+07	5.53119e+07	7.55928e+07	9.35446e+07	6.26155e+07	6.3175e+07
935	A0A0H3MFX3	Uncharacterized protein OS=Mycobacterium bovis (strain BCG / Pasteur 1173P2) OX=410289 GN=BCG_3935c PE=4 SV=1	93	438	11	12.2	4.84	15429	3.94447e+08	4.29402e+08	4.93518e+08	3.96138e+08	4.50847e+08	4.69024e+08	4.57923e+08	465710654	4.85556e+08	379731122	3.62318e+08	2.81326e+08	4.69037e+08	459492694	3.91388e+08	4.36093e+08	3.74194e+08	3.89067e+08
936	A0A0H3M1A4	Putative iron-sulfur-binding reductase OS=Mycobacterium bovis (strain BCG / Pasteur 1173P2) OX=410289 GN=BCG_0377c PE=4 SV=1	9	14	5	95.4	7.21	306	908.737	1.23128e+06	1.01557e+06	4.48503e+06	908.737	928464	1.04299e+06	1.26209e+06	811769	3.45517e+06	763102	2.35813e+06	908.737	908.737	1.13555e+06	1.50186e+06	6.17273e+06	1.55154e+06
937	A0A0H3MC11	Uncharacterized protein OS=Mycobacterium bovis (strain BCG / Pasteur 1173P2) OX=410289 GN=BCG_2232 PE=3 SV=1	44	16	6	31.7	7.52	285	908.737	4.46458e+06	2.31887e+06	5.82387e+06	3.2576e+06	1.75172e+06	3.12208e+06	1.68144e+06	1.26628e+06	2.11727e+06	2.95012e+06	2.16226e+06	908.737	908.737	908.737	2.94907e+06	2.46167e+06	1.96572e+06
938	A0A0H3MFU6	Superoxide dismutase OS=Mycobacterium bovis (strain BCG / Pasteur 1173P2) OX=410289 GN=sodA PE=3 SV=1	83	488	14	23	6.44	17471	1020362762	1168476419	1031750887	1076953652	1250983321	1214686331	1321717253	1302190667	1312706220	1526518056	1694010436	1987737199	1216232939	1258899362	1405544941	1578871748	1365736117	1271722277
939	A0A0H3M568	Methyltransf_11 domain-containing protein OS=Mycobacterium bovis (strain BCG / Pasteur 1173P2) OX=410289 GN=BCG_2020c PE=4 SV=1	6	1	1	31	8.88	29	908.737	908.737	519111	601086	908.737	482256	908.737	529136	908.737	627643	692394	908.737	908.737	908.737	515744	370117	840339	908.737
940	A0A0H3M2U5	Ribonuclease VapC OS=Mycobacterium bovis (strain BCG / Pasteur 1173P2) OX=410289 GN=vapC PE=3 SV=1	4	1	1	25.2	11.28	37	908.737	908.737	908.737	908.737	908.737	908.737	908.737	908.737	908.737	908.737	908.737	908.737	908.737	908.737	908.737	908.737	908.737	908.737
941	A0A0H3MBH1	Uncharacterized protein OS=Mycobacterium bovis (strain BCG / Pasteur 1173P2) OX=410289 GN=BCG_1987c PE=4 SV=1	54	31	4	12.9	4.59	756	4.07916e+06	2.31102e+06	3.41908e+06	8.10301e+06	4.32793e+06	6.01774e+06	6.60697e+06	8.19132e+06	5.31109e+06	3.90596e+06	8.29335e+06	7.02844e+06	5.40303e+06	5.99597e+06	9.427e+06	2.85871e+06	4.67919e+06	5.03454e+06
942	A0A0H3M5J5	Iron-sulfur cluster carrier protein OS=Mycobacterium bovis (strain BCG / Pasteur 1173P2) OX=410289 GN=mrp PE=3 SV=1	32	15	5	41	6.67	391	1.21569e+06	224843	908.737	2.23758e+06	3.05461e+06	908.737	908.737	908.737	292214	1.87643e+06	240270	3.57907e+06	908.737	330193	206118	2.30136e+06	4.80425e+06	1.9386e+06
943	A0A0H3MAB3	Thiosulfate sulfurtransferase OS=Mycobacterium bovis (strain BCG / Pasteur 1173P2) OX=410289 GN=BCG_0364 PE=4 SV=1	23	39	4	24.1	5.26	1140	4.57026e+06	8.0632e+06	1.01128e+07	8.77746e+06	7.15531e+06	9.92294e+06	1.07433e+07	4.49292e+06	9.17595e+06	9.85963e+06	7.78672e+06	7.44972e+06	5.17442e+06	7.52721e+06	4.81172e+06	2.96797e+06	4.93219e+06	8.47018e+06
944	A0A0H3M661	Ferredoxin OS=Mycobacterium bovis (strain BCG / Pasteur 1173P2) OX=410289 GN=fdxA PE=4 SV=1	100	437	7	12.1	4.36	15229	8.03807e+08	5.73354e+08	7.8816e+08	6.34003e+08	7.59318e+08	6.20894e+08	8.00227e+08	7.77908e+08	8.0465e+08	374527701	5.84707e+08	3.71131e+08	6.65808e+08	6.02365e+08	1024790893	847863235	8.99289e+08	716016473
945	A0A0H3M671	Possible transport system kinase OS=Mycobacterium bovis (strain BCG / Pasteur 1173P2) OX=410289 GN=BCG_1559 PE=3 SV=1	11	10	2	36.2	7.8	211	908.737	391887	313939	203118	424254	908.737	639115	908.737	908.737	657818	616434	464157	253664	908.737	908.737	481567	499010	908.737
946	A0A0H3M7W3	Ribonuclease VapC OS=Mycobacterium bovis (strain BCG / Pasteur 1173P2) OX=410289 GN=vapC PE=3 SV=1	35	15	3	15.8	7.2	594	2.7834e+06	2.65846e+06	1.94764e+06	2351431	2.59403e+06	908.737	908.737	908.737	2.21383e+06	1.97764e+06	2.20736e+06	1.31827e+06	908.737	1.96663e+06	2.28925e+06	1.35674e+06	908.737	1.52594e+06
947	A0A0H3MD79	Possible regulatory protein OS=Mycobacterium bovis (strain BCG / Pasteur 1173P2) OX=410289 GN=BCG_1607 PE=4 SV=1	13	28	1	22.3	6.2	373	900161	2.11515e+06	3.30965e+06	1.1772e+06	1.95157e+06	1.32849e+06	2.13457e+06	794085	1.33317e+06	2.20197e+06	1.11468e+06	1.26828e+06	1.05797e+06	1.15959e+06	893669	1.33993e+06	1.12039e+06	1.15374e+06
948	A0A0H3MHC7	Uncharacterized protein OS=Mycobacterium bovis (strain BCG / Pasteur 1173P2) OX=410289 GN=BCG_3219c PE=4 SV=1	80	133	7	7.3	5.05	5585	2.41289e+08	3.09244e+08	235091702	2.75675e+08	2.24873e+08	2.11851e+08	285472241	2.5701e+08	3.46389e+08	3.10267e+08	2.89317e+08	2.96818e+08	2.91882e+08	2.4864e+08	3.81832e+08	2.05632e+08	2.36881e+08	2.55732e+08
949	A1KGJ0	50S ribosomal protein L29 OS=Mycobacterium bovis (strain BCG / Pasteur 1173P2) OX=410289 GN=rpmC PE=3 SV=1	86	101	12	8.9	5.52	1910	38215845	2.73606e+07	2.86517e+07	2.0763e+07	4.16431e+07	3.03539e+07	3.60587e+07	2.26268e+07	4.02588e+07	4.34535e+07	5.77186e+07	2.29313e+07	2.58992e+07	6.02963e+07	1.39235e+07	3.27334e+07	3.27435e+07	3.04274e+07
950	A0A0H3MB67	Sulfurtransferase OS=Mycobacterium bovis (strain BCG / Pasteur 1173P2) OX=410289 GN=cysA2 PE=4 SV=1	86	507	26	31	5.33	15507	2291795872	2599199517	2409458214	2660976074	2381565781	2774302045	2350836130	2068213246	2501583707	1766747686	1712246819	1355530877	1911423188	2407783995	2532726936	2747339734	2537584333	2415704736
951	A0A0H3M2X4	Molybdopterin molybdenumtransferase OS=Mycobacterium bovis (strain BCG / Pasteur 1173P2) OX=410289 GN=moeA1 PE=3 SV=1	36	47	8	44.3	6.57	1056	2.16501e+06	545670	908.737	4.17552e+06	5.85569e+06	3.52198e+06	908.737	1.49041e+06	2.40268e+06	4.99411e+06	2.17172e+06	6.87556e+06	1.20798e+06	2.2224e+06	4.04376e+06	1.88196e+06	8.60255e+06	1.62016e+06
952	A0A0H3M9X7	Uncharacterized protein OS=Mycobacterium bovis (strain BCG / Pasteur 1173P2) OX=410289 GN=BCG_3812c PE=4 SV=1	45	50	6	18.6	4.25	1340	2.36075e+07	25299750	2.86074e+07	2.58589e+07	1.65555e+07	2.65744e+07	2.20996e+07	1.27939e+07	1.52638e+07	1.46845e+07	2.36277e+07	2.59134e+07	2.50625e+07	1.9877e+07	1.99015e+07	1.82749e+07	1.85866e+07	1.20639e+07
953	A0A0H3MED9	Uncharacterized protein OS=Mycobacterium bovis (strain BCG / Pasteur 1173P2) OX=410289 GN=BCG_2013 PE=3 SV=1	43	77	9	33.9	6.96	2726	1.19463e+07	1.75776e+06	6.38906e+06	2.34325e+07	2.29593e+07	1.59165e+07	8.69527e+06	1.03645e+07	9.06993e+06	1.41123e+07	9.43405e+06	2.2749e+07	6.70638e+06	7.38526e+06	1.79058e+07	1.83363e+07	3.3604e+07	1.14739e+07
954	A0A0H3M8I6	Mannose-6-phosphate isomerase OS=Mycobacterium bovis (strain BCG / Pasteur 1173P2) OX=410289 GN=manA PE=3 SV=1	32	131	10	43.3	5.11	4226	2.00311e+07	2.25952e+07	2.0763e+07	1.89411e+07	2.61886e+07	2.03464e+07	1.87633e+07	1.70121e+07	2.09887e+07	2.22363e+07	1.89911e+07	2.97451e+07	1.14411e+07	8.67284e+06	2.13675e+07	2.20342e+07	2.84384e+07	1.85372e+07
955	A0A0H3M5J1	Probable serine protease htrA OS=Mycobacterium bovis (strain BCG / Pasteur 1173P2) OX=410289 GN=htrA PE=3 SV=1	45	149	15	54.2	5.16	5830	4.52062e+07	2.87062e+07	2.85009e+07	3.76452e+07	4.00352e+07	3.89186e+07	4.76271e+07	4.95601e+07	4.069e+07	3.6722e+07	4.66866e+07	5.32016e+07	5.22624e+07	4.70255e+07	4.88105e+07	3.62931e+07	4.84083e+07	3.8829e+07
956	A0A0H3M1J3	Probable conserved mce associated protein OS=Mycobacterium bovis (strain BCG / Pasteur 1173P2) OX=410289 GN=BCG_0214 PE=4 SV=1	21	6	2	20.2	8.22	208	908.737	908.737	908.737	908.737	908.737	908.737	908.737	908.737	908.737	1.11406e+06	908.737	1.10834e+06	908.737	908.737	908.737	908.737	908.737	908.737
957	A0A0H3M8H0	RCK C-terminal domain-containing protein OS=Mycobacterium bovis (strain BCG / Pasteur 1173P2) OX=410289 GN=BCG_3266c PE=4 SV=1	71	53	8	17.2	5.05	1422	7.39619e+06	7.9097e+06	6.678e+06	8.66067e+06	3.90127e+06	6.43673e+06	7.44673e+06	6.73629e+06	6.80679e+06	1.40732e+07	7.38214e+06	1.45083e+07	2.92098e+06	6.99932e+06	1.63711e+06	4.72005e+06	1.35212e+06	3.47602e+06
958	A0A0H3M8N7	FGE-sulfatase domain-containing protein OS=Mycobacterium bovis (strain BCG / Pasteur 1173P2) OX=410289 GN=BCG_0762 PE=4 SV=1	5	13	1	32.7	6.1	463	908.737	3.42698e+06	1.8251e+06	1.63206e+06	1.6442e+06	2.03453e+06	2.36528e+06	912654	2.93481e+06	924612	905822	908.737	908.737	768768	2.03563e+06	2.40948e+06	894040	585373
959	A0A0H3M9A3	Probable acyl-CoA dehydrogenase fadE26 OS=Mycobacterium bovis (strain BCG / Pasteur 1173P2) OX=410289 GN=fadE26 PE=3 SV=1	34	124	10	43.8	7.12	3077	9.60107e+06	27149105	1.95516e+07	2.75125e+07	1.78715e+07	2.45618e+07	2.00624e+07	1.15317e+07	1.07364e+07	22177955	2.14745e+07	2.0955e+07	6.31748e+06	1.05353e+07	1.04885e+07	1.41572e+07	1.32535e+07	1.02888e+07
960	A0A0H3MA47	Putative acyltransferase OS=Mycobacterium bovis (strain BCG / Pasteur 1173P2) OX=410289 GN=BCG_3876c PE=4 SV=1	5	5	1	29.3	10.39	136	908.737	908.737	908.737	908.737	908.737	908.737	908.737	908.737	908.737	908.737	908.737	908.737	908.737	908.737	908.737	908.737	908.737	908.737
961	A1KQ47	Recombination protein RecR OS=Mycobacterium bovis (strain BCG / Pasteur 1173P2) OX=410289 GN=recR PE=3 SV=1	80	115	9	22.1	5.15	3484	1.37566e+07	8.69241e+06	1.58534e+07	1.61045e+07	1.03552e+07	1.38193e+07	1.54492e+07	1.13116e+07	1.50486e+07	8.86332e+06	8.34878e+06	9.34499e+06	1.08147e+07	1.68163e+07	7.78193e+06	1.43953e+07	1.27208e+07	1.63531e+07
962	A0A0H3M6X1	AAA domain-containing protein OS=Mycobacterium bovis (strain BCG / Pasteur 1173P2) OX=410289 GN=BCG_1830 PE=3 SV=1	8	13	3	67.7	5.48	263	908.737	339591	908.737	1.5896e+06	908.737	908.737	908.737	908.737	908.737	610187	908.737	908.737	908.737	908.737	908.737	510982	1.57304e+06	908.737
963	A0A0H3M928	Lactamase_B domain-containing protein OS=Mycobacterium bovis (strain BCG / Pasteur 1173P2) OX=410289 GN=BCG_0958 PE=4 SV=1	4	2	1	40.6	6.57	29	908.737	1.38373e+06	1.11281e+06	1.8489e+06	908.737	908.737	908.737	908.737	908.737	908.737	901935	908.737	908.737	908.737	908.737	908.737	1.7454e+06	908.737
964	A0A0H3M6W7	Uncharacterized protein OS=Mycobacterium bovis (strain BCG / Pasteur 1173P2) OX=410289 GN=BCG_2288 PE=4 SV=1	43	45	3	11.5	4.97	2066	7.50316e+06	5.32633e+06	1.17e+07	2.91966e+07	6.60681e+06	7.17715e+06	7.4213e+06	9.67148e+06	5.24881e+06	3.84501e+06	5.22214e+06	1.48131e+06	8.45698e+06	5.5729e+06	5.05684e+06	5.79994e+06	5.42079e+06	7.75735e+06
965	A0A0H3M956	Zinc metalloprotease OS=Mycobacterium bovis (strain BCG / Pasteur 1173P2) OX=410289 GN=BCG_2652c PE=3 SV=1	12	38	3	41.5	9.95	1058	5.35583e+06	3.94246e+06	6.20162e+06	6.74402e+06	3.09376e+06	5.72253e+06	5.86952e+06	908.737	690560	6.6403e+06	2.03692e+06	2.22984e+06	2.09397e+06	1.95742e+06	908.737	1.72081e+06	890423	840169
966	A0A0H3M9T1	Aspartokinase OS=Mycobacterium bovis (strain BCG / Pasteur 1173P2) OX=410289 GN=ask PE=3 SV=1	42	74	8	44.4	5.16	1741	2.96333e+07	2.75169e+07	3.98374e+07	3.717e+07	3.70259e+07	4.11857e+07	3.81556e+07	3.48555e+07	3.50586e+07	2.46401e+07	2.08227e+07	2.85576e+07	3.6458e+07	3.67825e+07	2.89342e+07	3.21217e+07	4.05785e+07	3.51287e+07
967	A0A0H3ME23	Histidinol-phosphatase OS=Mycobacterium bovis (strain BCG / Pasteur 1173P2) OX=410289 GN=BCG_3160 PE=3 SV=1	14	4	2	27.7	5.36	60	30808.1	908.737	33929.7	95329.7	908.737	70075.9	38617.3	37447.9	29005.3	60334	56515.5	49387.6	908.737	908.737	908.737	53351.7	51713	908.737
968	A0A0H3M9S2	Probable lipid carrier protein or keto acyl-coa thiolase OS=Mycobacterium bovis (strain BCG / Pasteur 1173P2) OX=410289 GN=BCG_3587 PE=4 SV=1	53	139	12	41.4	6.65	5365	3.10503e+07	4.1538e+07	2.94312e+07	3.19735e+07	3.39079e+07	3.44512e+07	3.39607e+07	4.16296e+07	3.09061e+07	3.39578e+07	3.66441e+07	3.14209e+07	3.80108e+07	3.38234e+07	3.73888e+07	3.7059e+07	2.71589e+07	2.83902e+07
969	A0A0H3M9X6	2-hydroxy-6-oxo-6-phenylhexa-2,4-dienoate hydrolase bphD OS=Mycobacterium bovis (strain BCG / Pasteur 1173P2) OX=410289 GN=bphD PE=4 SV=1	71	164	16	31.9	7.69	4243	8.29001e+07	6.90605e+07	7.45417e+07	7.53952e+07	7.01348e+07	6.09552e+07	70637913	7.78961e+07	7.75094e+07	8.74961e+07	8.89199e+07	8.79473e+07	7.7479e+07	9.47238e+07	9.80552e+07	6.8479e+07	6.79942e+07	6.39084e+07
970	A0A0H3M7H6	Probable conserved membrane protein secretion factor yajC OS=Mycobacterium bovis (strain BCG / Pasteur 1173P2) OX=410289 GN=BCG_2611c PE=3 SV=1	38	15	2	13	4.48	315	1.44751e+06	3.35791e+06	3.59376e+06	4.20218e+06	2.7305e+06	908.737	908.737	2.35948e+06	908.737	2.98889e+06	4.85404e+06	6.29121e+06	2.2095e+06	908.737	2.3836e+06	1.96331e+06	3.08152e+06	1.76218e+06
971	A0A0H3MG83	Protein RecA OS=Mycobacterium bovis (strain BCG / Pasteur 1173P2) OX=410289 GN=recA PE=3 SV=1	11	44	6	85.3	6.43	1596	8.04717e+06	2.2922e+06	5.76621e+06	3.7698e+06	9.06462e+06	6.89367e+06	8.27066e+06	1.00662e+07	5.18948e+06	3.99539e+06	3.6536e+06	5.76712e+06	8.1044e+06	5.51369e+06	1.19143e+07	4931302	9.97769e+06	3.31392e+06
972	A1KMI8	Proline--tRNA ligase OS=Mycobacterium bovis (strain BCG / Pasteur 1173P2) OX=410289 GN=proS PE=3 SV=1	49	191	22	63.3	5.25	5817	1.6469e+07	1.22658e+08	1.10438e+08	110949146	7.72102e+07	6.95646e+07	9.41346e+07	4.73428e+07	4.79359e+07	8.41064e+07	6.57501e+07	3.23986e+07	2.20559e+07	1.5467e+07	15422664	4.07118e+07	2.77412e+07	3.92338e+07
973	A0A0H3M4V5	Probable inosine-5'-monophosphate dehydrogenase guaB1 OS=Mycobacterium bovis (strain BCG / Pasteur 1173P2) OX=410289 GN=guaB1 PE=3 SV=1	43	136	12	49.9	6.35	3967	7.54143e+06	1.85125e+07	1.52285e+07	1.88658e+07	1.63089e+07	1.69962e+07	1.49045e+07	1.49294e+07	1.24669e+07	1.37286e+07	8.53451e+06	1.96518e+07	1.00957e+07	6.66014e+06	1.77026e+07	2.01932e+07	2.86687e+07	1.1314e+07
974	A0A0H3M862	Probable aldehyde dehydrogenase aldC OS=Mycobacterium bovis (strain BCG / Pasteur 1173P2) OX=410289 GN=aldC PE=3 SV=1	59	404	24	48.2	5.52	14068	2.16437e+08	2.39455e+08	2.4941e+08	2.38712e+08	2.08835e+08	248832565	2.30524e+08	1.91067e+08	2.5787e+08	2.96899e+08	2.05893e+08	1.54344e+08	2.24066e+08	2.48677e+08	2.67081e+08	2.80633e+08	2.34554e+08	2.38561e+08
975	A1KKK9	Transcriptional regulator MraZ OS=Mycobacterium bovis (strain BCG / Pasteur 1173P2) OX=410289 GN=mraZ PE=3 SV=1	40	81	6	15.9	6.54	2421	7.44266e+07	1.03103e+08	8.11572e+07	9.25802e+07	9.29346e+07	1.04551e+08	7.64564e+07	7.2106e+07	7.07917e+07	1.29706e+08	9.93204e+07	1.43186e+08	8.87193e+07	9.42089e+07	9.72602e+07	9.85863e+07	9.56931e+07	9.57376e+07
976	A0A0H3M1S9	AP_endonuc_2 domain-containing protein OS=Mycobacterium bovis (strain BCG / Pasteur 1173P2) OX=410289 GN=BCG_0540 PE=4 SV=1	29	32	4	30.4	7.99	861	2.52479e+06	4.92635e+06	4.20817e+06	4.46594e+06	4.61918e+06	2.47662e+06	2.20791e+06	3.96673e+06	1.34247e+06	5.99653e+06	1.45753e+06	8.24246e+06	2.52748e+06	908.737	3.34071e+06	3.64185e+06	2.7894e+06	4.09044e+06
977	A0A0H3M1F9	Aldehyde dehydrogenase OS=Mycobacterium bovis (strain BCG / Pasteur 1173P2) OX=410289 GN=BCG_0183 PE=3 SV=1	43	178	13	55	9.17	4397	2.9643e+07	3.69974e+07	5.63936e+07	7.46072e+07	6.00306e+07	3.92864e+07	3.96087e+07	2.89095e+07	3.63902e+07	5.29911e+07	4.88801e+07	6.55445e+07	2.20644e+07	1.71794e+07	3.85064e+07	3.49552e+07	4.57481e+07	5.88695e+07
978	A0A0H3MFK8	Possible osmoprotectant (Glycine betaine/carnitine/choline/l-proline) binding lipoprotein proX OS=Mycobacterium bovis (strain BCG / Pasteur 1173P2) OX=410289 GN=proX PE=4 SV=1	15	2	1	33.3	6.44	68	908.737	1.62875e+06	1.72385e+06	941962	706043	628648	908.737	908.737	908.737	1.3246e+06	854435	1.63978e+06	908.737	908.737	707427	908.737	908.737	759560
979	A0A0H3MEL2	Methyltranfer_dom domain-containing protein OS=Mycobacterium bovis (strain BCG / Pasteur 1173P2) OX=410289 GN=BCG_2086c PE=4 SV=1	4	1	1	45.9	6.62	33	908.737	908.737	908.737	908.737	908.737	908.737	908.737	908.737	908.737	908.737	908.737	908.737	908.737	908.737	908.737	908.737	908.737	908.737
980	A1KM16	Uroporphyrinogen decarboxylase OS=Mycobacterium bovis (strain BCG / Pasteur 1173P2) OX=410289 GN=hemE PE=3 SV=1	55	98	11	37.6	5.77	2166	1.15442e+07	1.18323e+07	1.09737e+07	1.14325e+07	1.61305e+07	1.43559e+07	1.25502e+07	1.01881e+07	1.20794e+07	5.52082e+06	7.5259e+06	8.38376e+06	4.53082e+06	8.43144e+06	1.22816e+07	1.7757e+07	1.42061e+07	1.05521e+07
981	A0A0H3M8A5	Probable NADH dehydrogenase I (Chain E) nuoE OS=Mycobacterium bovis (strain BCG / Pasteur 1173P2) OX=410289 GN=nuoE PE=3 SV=1	68	287	12	27.2	4.97	10354	5.43251e+08	3.54655e+08	4.03721e+08	3.4372e+08	4.52019e+08	3.6699e+08	4.06845e+08	4.05026e+08	3.69938e+08	4.14511e+08	3.7296e+08	4.52742e+08	4.48719e+08	4.32328e+08	5.2585e+08	3.7013e+08	3.9378e+08	3.77985e+08
982	A0A0H3MAV0	Methoxy mycolic acid synthase 4 mmaA4 OS=Mycobacterium bovis (strain BCG / Pasteur 1173P2) OX=410289 GN=mmaA4 PE=3 SV=1	87	185	19	34.6	5.71	5336	4.22726e+07	6.13122e+07	5.26983e+07	7.81418e+07	8.54922e+07	6.57789e+07	4.89534e+07	4.60086e+07	4.00068e+07	3.07362e+07	2.28337e+07	3.72919e+07	2.6063e+07	3.10302e+07	5.56845e+07	5.98424e+07	9.34011e+07	4.41521e+07
983	A0A0H3M3A7	3-hydroxyacyl-CoA dehydrogenase OS=Mycobacterium bovis (strain BCG / Pasteur 1173P2) OX=410289 GN=fadB PE=4 SV=1	75	1041	50	76.1	5.57	39111	793509289	822952228	5.11951e+08	5.58185e+08	7.71876e+08	6.67065e+08	4.65974e+08	5.04871e+08	6.53033e+08	712679954	392899298	6.67481e+08	5.11277e+08	4.4074e+08	7.61126e+08	8.82807e+08	7.2071e+08	7.1104e+08
985	A0A0H3M5C1	Phenylalanine--tRNA ligase beta subunit OS=Mycobacterium bovis (strain BCG / Pasteur 1173P2) OX=410289 GN=pheT PE=3 SV=1	25	23	11	88.3	5.33	562	145675	85145.9	1.03694e+06	1.46085e+06	2.68723e+06	179484	908.737	908.737	1.17053e+06	2.49467e+06	1.15219e+06	2.01831e+06	908.737	1.34987e+06	476187	2.09511e+06	5.25298e+06	1.10216e+06
986	A0A0H3M722	Uncharacterized protein OS=Mycobacterium bovis (strain BCG / Pasteur 1173P2) OX=410289 GN=BCG_2365 PE=4 SV=1	31	8	2	9.2	10.89	261	908.737	625383	1.66703e+06	1.74137e+06	1.99122e+06	1.89609e+06	1.26321e+06	834781	908.737	1.00764e+06	908.737	908.737	908.737	452640	908.737	908.737	894546	908.737
987	A0A0H3MHA3	Uncharacterized protein OS=Mycobacterium bovis (strain BCG / Pasteur 1173P2) OX=410289 GN=BCG_3193 PE=4 SV=1	59	272	19	41.7	5.55	7429	1.66194e+08	1.31424e+08	1.34216e+08	1.3596e+08	1.31241e+08	1.28815e+08	1.22184e+08	1.26219e+08	1.31853e+08	1.78055e+08	1.331e+08	2.16146e+08	1.35213e+08	1.18493e+08	123496331	1.03701e+08	1.05141e+08	1.15821e+08
988	A0A0H3MAW3	Possible arylsulfatase atsD OS=Mycobacterium bovis (strain BCG / Pasteur 1173P2) OX=410289 GN=atsD PE=3 SV=1	59	935	45	86	5.52	25855	1177582259	1240723304	1246284451	1333401740	1193525796	1191503884	1213827803	1255449972	1056758416	1411786485	1229926880	1289582536	1224625328	1254763096	1330563229	1268824405	1111905764	1234686260
989	A0A0H3M3K6	Homoserine kinase OS=Mycobacterium bovis (strain BCG / Pasteur 1173P2) OX=410289 GN=thrB PE=3 SV=1	44	84	8	32.3	5.11	2269	2.80581e+07	2.74954e+07	2.12497e+07	2.58705e+07	4.07597e+07	2.54762e+07	2.52762e+07	2.80777e+07	2.78183e+07	2.4808e+07	2.67891e+07	3.78624e+07	2.1231e+07	2.18533e+07	2.6221e+07	2.63319e+07	3.15264e+07	2.5277e+07
990	A0A0H3MEZ4	Possible coenzyme F420-dependent oxidoreductase OS=Mycobacterium bovis (strain BCG / Pasteur 1173P2) OX=410289 GN=BCG_3584c PE=4 SV=1	76	357	25	37.6	5.44	9868	2.55186e+08	3.05502e+08	3.2803e+08	3.08725e+08	2.7332e+08	3.34257e+08	3.04462e+08	2.46053e+08	2.64401e+08	2.83932e+08	2.7318e+08	170932632	2.11913e+08	2.71046e+08	2.75952e+08	3.46891e+08	2.84264e+08	271310694
991	A0A0H3M819	Fe-S_biosyn domain-containing protein OS=Mycobacterium bovis (strain BCG / Pasteur 1173P2) OX=410289 GN=BCG_2220c PE=4 SV=1	99	215	13	12.5	4.6	7859	7.42901e+08	5.9881e+08	5.6122e+08	5.63305e+08	7.23078e+08	7.19611e+08	7.9141e+08	9.11699e+08	773809736	5.09415e+08	590935232	4.9464e+08	9.24191e+08	914686524	9.46658e+08	6.54418e+08	6.12759e+08	7.16622e+08
992	A0A0H3MAD3	Nudix hydrolase domain-containing protein OS=Mycobacterium bovis (strain BCG / Pasteur 1173P2) OX=410289 GN=BCG_3965 PE=3 SV=1	14	13	2	27.2	10.3	208	1.66819e+06	902210	852825	1.3405e+06	1.36626e+06	1304860	1.24433e+06	848986	1.25947e+06	787840	988337	1.10234e+06	774846	1.01007e+06	1.51729e+06	846907	908.737	630766
993	A0A0H3M4T8	Putative OXPP cycle protein opcA OS=Mycobacterium bovis (strain BCG / Pasteur 1173P2) OX=410289 GN=opcA PE=4 SV=1	63	103	11	32.6	5.26	2557	2.19642e+07	1.64091e+07	1.86143e+07	21236437	2.88636e+07	2.45029e+07	2.70923e+07	2.23785e+07	2.26833e+07	2.02788e+07	1.96906e+07	3.7662e+07	9.15006e+06	2.21769e+07	2.44816e+07	3.05237e+07	3.00721e+07	2.12206e+07
994	A0A0H3MHD1	Possible transmembrane cation transporter OS=Mycobacterium bovis (strain BCG / Pasteur 1173P2) OX=410289 GN=BCG_3225c PE=4 SV=1	52	146	14	38.1	7.56	4625	2.40761e+07	4.07698e+07	4.15569e+07	3.74917e+07	3.82606e+07	2.40489e+07	3.60217e+07	4.02294e+07	3.99262e+07	4.20559e+07	3.69745e+07	4.92309e+07	4.33669e+07	3.3417e+07	1.74935e+07	3.41761e+07	3.68798e+07	3.05262e+07
995	A0A0H3M950	Phosphate-binding protein PstS1 OS=Mycobacterium bovis (strain BCG / Pasteur 1173P2) OX=410289 GN=pstS1 PE=1 SV=1	39	238	9	38.2	5.38	8675	2.2039e+07	3.36669e+07	3.40799e+07	2.88551e+07	2.90902e+07	2.27115e+07	2.85443e+07	1.76399e+07	2.84653e+07	6.03933e+07	3.38428e+07	6.52291e+07	1.37601e+07	1.93597e+07	2.10285e+07	1.43522e+07	3.05454e+07	1.5598e+07
996	A1KFV6	UDP-N-acetylenolpyruvoylglucosamine reductase OS=Mycobacterium bovis (strain BCG / Pasteur 1173P2) OX=410289 GN=murB PE=3 SV=1	65	179	15	38.5	6.87	5680	5.10131e+07	5.02623e+07	4.9368e+07	4.51756e+07	4.40732e+07	5.59072e+07	4.87041e+07	4.46301e+07	4.46795e+07	2.34378e+07	2.35303e+07	1.38134e+07	3.16225e+07	4.8889e+07	5.32009e+07	5.26278e+07	5.88028e+07	4.42898e+07
997	A1KHA2	Copper-sensing transcriptional repressor CsoR OS=Mycobacterium bovis (strain BCG / Pasteur 1173P2) OX=410289 GN=csoR PE=3 SV=1	45	49	4	12.8	6.68	1394	3.23786e+06	6.56281e+06	5.77517e+06	3.01222e+06	3.16361e+06	6.22557e+06	3.07048e+06	2.1491e+06	3.4651e+06	2.1323e+06	3.85031e+06	2.4799e+06	2.69984e+06	1.92824e+06	2.2039e+06	1.94623e+06	4.21947e+06	3.78588e+06
998	A0A0H3M994	Probable aminotransferase OS=Mycobacterium bovis (strain BCG / Pasteur 1173P2) OX=410289 GN=BCG_3399 PE=3 SV=1	16	35	3	47.7	5.72	703	1.26834e+06	1.53189e+06	2.08523e+06	1.43579e+06	1.05543e+06	707713	700185	303859	725832	2.57676e+06	1.83614e+06	2.91546e+06	878821	797145	1.12217e+06	182169	1.42388e+06	1.10003e+06
999	A0A0G2Q9H6	Transcriptional regulator WhiB OS=Mycobacterium bovis (strain BCG / Pasteur 1173P2) OX=410289 GN=whiB1_1 PE=3 SV=1	77	72	3	9.3	8.21	2367	1.81297e+07	1.09743e+07	1.25688e+07	1.35993e+07	1.17283e+07	1.10172e+07	1.13808e+07	1.45495e+07	1.55769e+07	6.73139e+06	1.09462e+07	2.32626e+06	1.50863e+07	1.56408e+07	2.09974e+07	1.79756e+07	1.58924e+07	1.27128e+07
1000	A0A0H3M9X4	Putative oxidoreductase OS=Mycobacterium bovis (strain BCG / Pasteur 1173P2) OX=410289 GN=BCG_0197 PE=4 SV=1	55	157	16	47.3	6.28	4940	2.63455e+07	6.63092e+07	4.06574e+07	3.30766e+07	3.37062e+07	3.366e+07	2.34418e+07	9.33197e+06	2.36325e+07	5.25192e+07	2.34946e+07	1.89713e+07	7.55194e+06	1.41412e+07	4.52657e+07	5.95117e+07	4.06219e+07	1.95168e+07
1001	A0A0H3M1X4	Probable dehydrogenase/reductase OS=Mycobacterium bovis (strain BCG / Pasteur 1173P2) OX=410289 GN=BCG_0343 PE=4 SV=1	4	1	1	32.7	8.13	30	908.737	908.737	908.737	908.737	908.737	908.737	908.737	908.737	908.737	908.737	908.737	908.737	908.737	908.737	908.737	908.737	908.737	908.737
1002	A0A0H3MBR0	Uncharacterized protein OS=Mycobacterium bovis (strain BCG / Pasteur 1173P2) OX=410289 GN=BCG_1017c PE=4 SV=1	4	1	1	28.1	5.43	34	3.60214e+06	908.737	908.737	908.737	908.737	908.737	908.737	908.737	908.737	908.737	908.737	908.737	908.737	908.737	6.59304e+06	908.737	908.737	908.737
1003	A0A0H3MD82	Conserved hypothetical alanine rich protein OS=Mycobacterium bovis (strain BCG / Pasteur 1173P2) OX=410289 GN=BCG_2741c PE=4 SV=1	46	55	6	23.5	5.11	1335	5.27767e+06	4.91214e+06	5.86255e+06	6.49887e+06	4.81537e+06	5.56967e+06	4.35297e+06	3.86239e+06	2.93642e+06	2.02809e+06	788237	812636	3.64705e+06	4.44752e+06	5.44167e+06	6.093e+06	5.78517e+06	4.79345e+06
1004	A0A0H3MAL2	Delta-aminolevulinic acid dehydratase OS=Mycobacterium bovis (strain BCG / Pasteur 1173P2) OX=410289 GN=hemB PE=3 SV=1	61	198	15	34.8	4.98	6885	1.93513e+08	1.74849e+08	1.6223e+08	1.66153e+08	1.73339e+08	1.82185e+08	1.59008e+08	1.75109e+08	1.75263e+08	2.07083e+08	1.96081e+08	2.31521e+08	186971420	1.70617e+08	2.13034e+08	1.74093e+08	1.77931e+08	1.60833e+08
1005	A0A0H3M7I2	Ribonuclease VapC OS=Mycobacterium bovis (strain BCG / Pasteur 1173P2) OX=410289 GN=vapC PE=3 SV=1	18	1	1	14.5	6.73	33	908.737	908.737	908.737	908.737	908.737	908.737	908.737	908.737	908.737	908.737	908.737	908.737	908.737	908.737	908.737	908.737	908.737	908.737
1006	A0A0H3M1P9	Probable 3-oxoacyl-[acyl-carrier protein] reductase fabG4 OS=Mycobacterium bovis (strain BCG / Pasteur 1173P2) OX=410289 GN=fabG4 PE=4 SV=1	86	460	28	46.8	6.46	16019	7.82213e+07	2.18147e+08	2.30733e+08	2.66861e+08	1.53273e+08	1.72908e+08	1.76759e+08	9.73961e+07	9.92905e+07	2.4015e+08	1.49614e+08	1.31882e+08	5.87909e+07	7.78106e+07	8.29723e+07	1.29059e+08	149650755	8.5369e+07
1007	A0A0H3MD57	NMO domain-containing protein OS=Mycobacterium bovis (strain BCG / Pasteur 1173P2) OX=410289 GN=BCG_1585 PE=4 SV=1	36	42	9	39.6	6.06	760	3.30452e+06	1.01112e+07	8.19672e+06	7.7801e+06	4.3988e+06	5.37413e+06	4.69521e+06	3.23156e+06	3.47361e+06	5.18739e+06	1.46783e+06	6.37113e+06	1.36586e+06	1.24342e+06	6.11508e+06	7.62965e+06	8.92791e+06	1.84392e+06
1008	A1KJ22	Phosphoribosyl-AMP cyclohydrolase OS=Mycobacterium bovis (strain BCG / Pasteur 1173P2) OX=410289 GN=hisI PE=3 SV=1	27	36	2	12.5	5.45	1634	4.17412e+07	5.26643e+07	4.55777e+07	43375681	3.53833e+07	4.25775e+07	4.3867e+07	3.94687e+07	3.7104e+07	4.4166e+07	3.55871e+07	4.46509e+07	3.07926e+07	3.8028e+07	2.88691e+07	3.08366e+07	3.31633e+07	3.05908e+07
1009	A0A0H3M471	Possible acyltransferase plsB1 OS=Mycobacterium bovis (strain BCG / Pasteur 1173P2) OX=410289 GN=plsB1 PE=3 SV=1	4	2	2	69.2	6.51	33	908.737	908.737	908.737	908.737	908.737	908.737	908.737	908.737	908.737	908.737	908.737	908.737	908.737	908.737	908.737	908.737	908.737	908.737
1010	A0A0H3MC30	Peroxiredoxin AhpE OS=Mycobacterium bovis (strain BCG / Pasteur 1173P2) OX=410289 GN=ahpE PE=4 SV=1	32	45	6	16.8	5.48	834	9.99563e+06	8.71114e+06	6.90879e+06	1.67289e+07	7.90627e+06	2.46248e+07	9.48309e+06	1.91917e+07	7.6954e+06	8.11021e+06	1.12524e+07	1.6218e+07	9.61723e+06	1.27109e+07	1.44733e+07	1.80893e+07	2.2979e+07	1.24412e+07
1011	A0A0H3M1U5	RHH_1 domain-containing protein OS=Mycobacterium bovis (strain BCG / Pasteur 1173P2) OX=410289 GN=BCG_0315A PE=4 SV=1	67	32	2	9.1	9.92	622	2.17927e+07	2.12612e+07	2.6027e+07	1.69525e+07	1.88668e+07	1.94656e+07	2.3135e+07	1.42984e+07	1.53426e+07	1.63408e+07	1.67757e+07	1.0933e+07	8.99479e+06	1.71369e+07	4.19156e+06	1.63883e+07	1.20592e+07	1.14068e+07
1012	A0A0H3M3K0	Non-homologous end joining protein Ku OS=Mycobacterium bovis (strain BCG / Pasteur 1173P2) OX=410289 GN=ku PE=3 SV=1	21	16	3	30.9	5.05	384	1.56693e+06	2.14594e+06	2.20751e+06	2.93385e+06	2.45306e+06	2.88869e+06	2.07952e+06	2.32833e+06	936577	2.98832e+06	2.6646e+06	1.78329e+06	2.19735e+06	772122	1.28808e+06	1.90315e+06	1.23455e+06	669403
1013	A1KEI6	Serine/threonine phosphatase PPP OS=Mycobacterium bovis (strain BCG / Pasteur 1173P2) OX=410289 GN=pstP PE=4 SV=1	48	227	13	53.7	5.16	6989	7.98714e+07	7.8545e+07	8.05626e+07	9.50357e+07	9.45879e+07	7.49602e+07	7.71093e+07	7.46695e+07	8.07843e+07	8.23916e+07	7.4006e+07	9.76305e+07	8.29638e+07	9.56604e+07	9.0335e+07	7.44628e+07	1.01173e+08	9.73008e+07
1014	A0A0H3MC61	Uncharacterized protein OS=Mycobacterium bovis (strain BCG / Pasteur 1173P2) OX=410289 GN=BCG_1187c PE=4 SV=1	10	18	2	22.2	6.24	526	908.737	2.02764e+06	3.03313e+06	908.737	908.737	3.21463e+06	2.8641e+06	908.737	908.737	1.93568e+06	908.737	908.737	908.737	908.737	4.607e+06	908.737	3.88354e+06	908.737
1015	A0A0H3MA19	Probable fatty-acid-CoA ligase fadD4 OS=Mycobacterium bovis (strain BCG / Pasteur 1173P2) OX=410289 GN=fadD4 PE=4 SV=1	19	31	6	58.9	5.94	744	2.19784e+06	1.28113e+06	625956	3.2584e+06	1.02934e+07	5.84423e+06	908.737	1.72366e+06	1.94271e+06	3.53535e+06	1.72585e+06	8.81608e+06	4.04249e+06	3.59647e+06	5.40538e+06	3.3721e+06	7.83431e+06	4.36279e+06
1016	A0A0H3M155	Possible conserved membrane protein OS=Mycobacterium bovis (strain BCG / Pasteur 1173P2) OX=410289 GN=BCG_0323 PE=3 SV=1	29	48	7	55.9	7.28	850	3.5946e+06	4.88799e+06	3.51438e+06	6.66705e+06	7.08799e+06	4.76522e+06	4.72457e+06	4.20769e+06	3.89003e+06	6.01482e+06	3.84289e+06	7.82438e+06	2.60567e+06	1.00297e+06	3.44497e+06	4.57782e+06	1.34407e+07	5.70522e+06
1017	A1KKE0	Sec-independent protein translocase protein TatA OS=Mycobacterium bovis (strain BCG / Pasteur 1173P2) OX=410289 GN=tatA PE=3 SV=1	47	3	2	8.9	8.62	117	3.27097e+06	908.737	908.737	908.737	908.737	908.737	908.737	2.27007e+06	908.737	3.16615e+06	908.737	2.59825e+06	908.737	908.737	908.737	3.0087e+06	908.737	908.737
1018	A0A0H3M7M5	Probable periplasmic iron-transport lipoprotein OS=Mycobacterium bovis (strain BCG / Pasteur 1173P2) OX=410289 GN=BCG_0303c PE=4 SV=1	15	11	3	35.2	6.25	228	1.80632e+06	1.08078e+06	2.12348e+06	2.64877e+06	1.43596e+06	194288	647463	908.737	1.09708e+06	3.07384e+06	3.75347e+06	4.48167e+06	908.737	577128	908.737	908.737	682006	911702
1019	A0A0H3M656	Putative conserved protein mbtH OS=Mycobacterium bovis (strain BCG / Pasteur 1173P2) OX=410289 GN=mbtH PE=4 SV=1	87	40	3	8	4.54	924	5.85539e+07	4.08296e+07	3.61506e+07	4.36061e+07	5.50664e+07	4.82563e+07	6.91123e+07	7.73703e+07	6.13969e+07	4.21556e+07	3.3993e+07	4.20621e+07	7.16465e+07	7.74914e+07	8.41131e+07	5.71073e+07	4.28582e+07	5.2532e+07
1020	A0A0H3MGI9	Transcription termination/antitermination protein NusA OS=Mycobacterium bovis (strain BCG / Pasteur 1173P2) OX=410289 GN=nusA PE=3 SV=1	20	33	5	37.6	6.9	859	7.50537e+06	5.17369e+06	8.81093e+06	7798948	9.38584e+06	4.70192e+06	2.24052e+06	5.20958e+06	1.10175e+07	6.74461e+06	2.13729e+06	1.31022e+07	908.737	2.26968e+06	3.65661e+06	7.21837e+06	1.48682e+07	5.63707e+06
1021	A0A0H3MCZ3	Uncharacterized protein OS=Mycobacterium bovis (strain BCG / Pasteur 1173P2) OX=410289 GN=BCG_2626 PE=4 SV=1	12	1	1	10.4	7.44	22	908.737	908.737	908.737	2.0184e+06	908.737	908.737	999765	908.737	908.737	908.737	908.737	908.737	908.737	908.737	908.737	908.737	908.737	908.737
1022	A0A0H3M2W8	Probable polyprenyl-diphosphate synthase grcC2 OS=Mycobacterium bovis (strain BCG / Pasteur 1173P2) OX=410289 GN=grcC2 PE=3 SV=1	7	1	1	34.7	5.4	29	908.737	908.737	908.737	908.737	908.737	908.737	908.737	908.737	908.737	908.737	908.737	908.737	908.737	908.737	908.737	908.737	908.737	908.737
1023	A0A0H3M380	Chaperone protein DnaJ OS=Mycobacterium bovis (strain BCG / Pasteur 1173P2) OX=410289 GN=dnaJ1 PE=3 SV=1	54	221	14	41.3	8.12	11466	1.20774e+08	1.71779e+08	195831873	1.54611e+08	1.13714e+08	1.21258e+08	6.67648e+07	5.56551e+07	1.16769e+08	1.28527e+08	157318562	1.40599e+08	9.04481e+07	1.04509e+08	1.34098e+08	1.25188e+08	1.36645e+08	1.08191e+08
1024	A0A0H3M918	Protein-export membrane protein SecF OS=Mycobacterium bovis (strain BCG / Pasteur 1173P2) OX=410289 GN=secF PE=3 SV=1	14	12	4	47	9.54	333	908.737	908.737	908.737	1.42968e+06	738411	908.737	908.737	908.737	908.737	686487	908.737	440197	908.737	908.737	908.737	908.737	3.47899e+06	413322
1025	A0A0H3M1W4	Uncharacterized protein OS=Mycobacterium bovis (strain BCG / Pasteur 1173P2) OX=410289 GN=esxG PE=4 SV=1	87	46	3	9.8	6.51	2224	2.71228e+07	2.73487e+07	3.45927e+07	1.64863e+07	3.18178e+07	1.4026e+07	4.14842e+07	2.68286e+07	3.78175e+07	9.92822e+06	1.69827e+07	6.67837e+06	3.40835e+07	2.24599e+07	3.99309e+07	2.99798e+07	1.37303e+07	2.25819e+07
1026	A0A0H3MBK2	Uncharacterized protein OS=Mycobacterium bovis (strain BCG / Pasteur 1173P2) OX=410289 GN=BCG_2026 PE=4 SV=1	55	20	3	8.9	4.51	430	9.70034e+06	1.01973e+07	1.04461e+07	1.43124e+07	4.34638e+06	1.33464e+07	1.09374e+07	1.47951e+07	3.93842e+06	1.30204e+07	1.6888e+07	1.66165e+07	1.55196e+07	1.40743e+07	5.79027e+06	1.00806e+07	1.37887e+07	1.1221e+07
1027	A1KI01	Glucose-1-phosphate adenylyltransferase OS=Mycobacterium bovis (strain BCG / Pasteur 1173P2) OX=410289 GN=glgC PE=3 SV=1	4	3	1	43.8	5.34	84	908.737	908.737	908.737	908.737	4.59298e+06	908.737	908.737	1.96225e+06	908.737	908.737	908.737	908.737	908.737	908.737	908.737	908.737	908.737	908.737
1028	A1KHE9	4-diphosphocytidyl-2-C-methyl-D-erythritol kinase OS=Mycobacterium bovis (strain BCG / Pasteur 1173P2) OX=410289 GN=ispE PE=3 SV=1	10	4	1	31.4	4.92	132	184367	211286	908.737	908.737	908.737	908.737	908.737	309568	139709	908.737	908.737	908.737	908.737	1.04155e+06	407047	414907	908.737	908.737
1029	A0A0H3M7S4	Possible transcriptional regulatory protein OS=Mycobacterium bovis (strain BCG / Pasteur 1173P2) OX=410289 GN=BCG_0378c PE=4 SV=1	2	1	1	87.7	6.76	28	908.737	908.737	908.737	908.737	908.737	908.737	908.737	908.737	908.737	908.737	908.737	908.737	908.737	908.737	908.737	908.737	908.737	908.737
1030	A0A0H3MGZ4	Ribonucleoside-diphosphate reductase subunit beta OS=Mycobacterium bovis (strain BCG / Pasteur 1173P2) OX=410289 GN=nrdF2 PE=3 SV=1	48	89	11	37	4.72	2600	3.08974e+07	6.32364e+07	4.62557e+07	3.12236e+07	4.69586e+07	3.32013e+07	2.96558e+07	2.86174e+07	2.6485e+07	3.07034e+07	3.34036e+07	1.29885e+07	2.05798e+07	2.20607e+07	4.12252e+07	4.70957e+07	4.53754e+07	4.0195e+07
1031	A0A0H3MGM8	30S ribosomal protein S2 OS=Mycobacterium bovis (strain BCG / Pasteur 1173P2) OX=410289 GN=rpsB PE=3 SV=1	54	259	14	31.1	6.43	9016	1.9718e+08	1.9165e+08	1.81572e+08	2.6164e+08	2.54783e+08	1.71666e+08	1.90074e+08	2.40141e+08	1.79413e+08	2.27916e+08	1.70547e+08	2.58961e+08	1.92524e+08	1.12806e+08	1.67207e+08	1.9138e+08	2.50096e+08	2.22761e+08
1032	A0A0H3MAC3	Isoniazid inductible gene protein iniB OS=Mycobacterium bovis (strain BCG / Pasteur 1173P2) OX=410289 GN=iniB PE=4 SV=1	8	3	1	43.9	5.57	54	908.737	908.737	908.737	908.737	908.737	908.737	908.737	908.737	908.737	908.737	908.737	908.737	908.737	908.737	908.737	908.737	908.737	908.737
1033	A0A0H3MFL9	Glutamate dehydrogenase OS=Mycobacterium bovis (strain BCG / Pasteur 1173P2) OX=410289 GN=gdh PE=4 SV=1	29	119	30	176.7	5.83	3363	1.45017e+07	9.24889e+06	9.89722e+06	3.2418e+07	3.56302e+07	1.60205e+07	6.80973e+06	1.03018e+07	5.02882e+06	2.32162e+07	1.16499e+07	4.01933e+07	8.03099e+06	1.04709e+07	9.70786e+06	2.02515e+07	6.66215e+07	17582743
1034	A1KN09	DNA ligase OS=Mycobacterium bovis (strain BCG / Pasteur 1173P2) OX=410289 GN=ligA PE=3 SV=1	3	1	1	75.2	5.63	75	908.737	908.737	908.737	908.737	908.737	908.737	908.737	908.737	908.737	908.737	908.737	908.737	908.737	908.737	908.737	908.737	908.737	908.737
1035	A0A0H3M0U8	Possible mce-family lipoprotein lprK (MCE-family lipoprotein mce1E) OS=Mycobacterium bovis (strain BCG / Pasteur 1173P2) OX=410289 GN=lprK PE=4 SV=1	7	3	2	42.2	8.24	41	908.737	908.737	908.737	206010	908.737	908.737	908.737	908.737	908.737	309713	908.737	571468	908.737	908.737	908.737	908.737	748866	908.737
1036	A1KG98	Galactokinase OS=Mycobacterium bovis (strain BCG / Pasteur 1173P2) OX=410289 GN=galK PE=3 SV=1	22	24	5	37.5	6.37	566	1.75202e+06	2.2577e+06	2.33582e+06	1.69853e+06	1.66673e+06	2.13953e+06	1.70198e+06	1.97219e+06	5.77181e+06	106876	753962	357529	1.05911e+06	2.01856e+06	3.82979e+06	4.42675e+06	3.28521e+06	1.65133e+06
1037	A0A0H3MA65	Probable conserved secreted protein TB22.2 OS=Mycobacterium bovis (strain BCG / Pasteur 1173P2) OX=410289 GN=TB22.2 PE=4 SV=1	33	33	3	24.4	5.43	862	6.59409e+06	7.05706e+06	9.22466e+06	8.27487e+06	6.61457e+06	6.02972e+06	8.47231e+06	9.21991e+06	8.07188e+06	5.92256e+06	5.70904e+06	5.77618e+06	6.82166e+06	6.75152e+06	1.01795e+07	6.59289e+06	8.60482e+06	9.82103e+06
1038	A0A0H3M7Q0	Trehalose 2-sulfotransferase OS=Mycobacterium bovis (strain BCG / Pasteur 1173P2) OX=410289 GN=BCG_0335c PE=3 SV=1	15	9	3	29.8	6.55	243	908.737	908.737	1.92919e+06	5.20381e+06	1.32309e+06	1.28679e+06	109133	124410	908.737	908.737	908.737	3.20164e+06	908.737	125954	908.737	97461.6	3.85265e+06	56849
1039	A0A0H3M2C1	Non-specific serine/threonine protein kinase OS=Mycobacterium bovis (strain BCG / Pasteur 1173P2) OX=410289 GN=pknA PE=4 SV=1	2	5	1	45.6	10.64	89	908.737	908.737	2.75689e+06	2.98039e+06	908.737	908.737	908.737	908.737	908.737	6.03266e+06	908.737	908.737	908.737	908.737	908.737	908.737	908.737	908.737
1040	A1KHV0	Putative pterin-4-alpha-carbinolamine dehydratase OS=Mycobacterium bovis (strain BCG / Pasteur 1173P2) OX=410289 GN=BCG_1221c PE=3 SV=1	89	137	8	10.4	5.69	4054	3.77342e+07	5.42868e+07	5.11964e+07	6.55222e+07	3.69194e+07	5.26669e+07	5.6355e+07	5.89272e+07	4.23659e+07	7.6961e+07	5.55992e+07	6.0049e+07	5.95277e+07	4.99027e+07	7.3456e+07	8.11478e+07	5.2954e+07	5.11469e+07
1041	A0A0H3MAY5	Possible protease IV sppA (Endopeptidase IV) OS=Mycobacterium bovis (strain BCG / Pasteur 1173P2) OX=410289 GN=sppA PE=3 SV=1	21	94	11	65.9	6.05	2564	6.91621e+06	7.18163e+06	1.33458e+07	1.09564e+07	1.20428e+07	8.56394e+06	9.82464e+06	9.58151e+06	1.1261e+07	5.87716e+06	3.81173e+06	3.84667e+06	5.76259e+06	1.19231e+07	8.31361e+06	1.1945e+07	1.28172e+07	9.34069e+06
1042	A0A0H3MA34	Secreted MPT51/MPB51 antigen protein fbpD OS=Mycobacterium bovis (strain BCG / Pasteur 1173P2) OX=410289 GN=fbpD PE=4 SV=1	69	288	9	31.1	6.64	10103	1.95768e+08	1.54035e+08	1.52238e+08	1.3463e+08	1.36758e+08	1.5388e+08	1.21085e+08	1.18364e+08	1.50934e+08	1.54215e+08	1.3156e+08	1.42285e+08	162701770	1.6902e+08	216790627	147830349	1.72799e+08	1.67063e+08
1043	A0A0H3MBK3	7,8-dihydroneopterin aldolase OS=Mycobacterium bovis (strain BCG / Pasteur 1173P2) OX=410289 GN=folB PE=3 SV=1	29	32	3	14.5	6.28	617	1.59277e+06	1.80601e+06	1.33042e+06	1.25421e+06	2.66643e+06	2.79425e+06	2.62816e+06	3.6018e+06	1.19726e+06	5.17493e+06	2.99377e+06	2.3615e+06	3.59141e+06	3.20228e+06	6.96106e+06	2.70289e+06	2.61508e+06	2.45895e+06
1044	A0A0H3MFU7	Conserved hypothetical alanine leucine valine rich protein OS=Mycobacterium bovis (strain BCG / Pasteur 1173P2) OX=410289 GN=BCG_2582c PE=3 SV=1	11	5	3	47.5	6.55	190	908.737	131141	127562	184835	321414	198956	908.737	908.737	908.737	908.737	908.737	277682	236236	331316	231593	168137	582863	908.737
1045	A0A0H3M6E3	Uncharacterized protein OS=Mycobacterium bovis (strain BCG / Pasteur 1173P2) OX=410289 GN=BCG_2102 PE=4 SV=1	11	16	2	30.8	5.6	298	371676	7.70927e+06	3.21703e+06	8710431	908.737	1.4019e+06	908.737	6.20124e+06	7.56515e+06	908.737	908.737	2.9172e+06	7.90474e+06	3.88273e+06	5.09324e+06	7.86431e+06	908.737	1.04886e+07
1046	A0A0H3MEX2	Uncharacterized protein OS=Mycobacterium bovis (strain BCG / Pasteur 1173P2) OX=410289 GN=BCG_3553 PE=4 SV=1	98	205	11	5.7	4.72	7981	2.36221e+08	1.98713e+08	2.58224e+08	2.17841e+08	2.69445e+08	2.27517e+08	221981367	2.49044e+08	2.96739e+08	1.74409e+08	2.00772e+08	1.3919e+08	3.00946e+08	2.32751e+08	2.70314e+08	1.96357e+08	192706355	2.64743e+08
1047	A0A0H3M849	Uncharacterized protein OS=Mycobacterium bovis (strain BCG / Pasteur 1173P2) OX=410289 GN=BCG_2256c PE=4 SV=1	56	118	4	17	4.32	4801	1.03562e+08	4.90176e+07	7.80431e+07	6.15102e+07	1.05383e+08	9.53093e+07	1.09913e+08	1.17459e+08	1.04371e+08	1.06264e+08	8.56884e+07	9.42244e+07	9.04196e+07	1.15128e+08	1.01911e+08	1.07994e+08	6.03227e+07	7.08698e+07
1048	A0A0H3M5G1	Uncharacterized protein OS=Mycobacterium bovis (strain BCG / Pasteur 1173P2) OX=410289 GN=BCG_1736 PE=4 SV=1	17	10	3	32.4	5.48	339	908.737	908.737	908.737	908.737	908.737	908.737	908.737	908.737	908.737	908.737	908.737	908.737	908.737	908.737	908.737	908.737	908.737	908.737
1049	A1KPE8	Translation initiation factor IF-1 OS=Mycobacterium bovis (strain BCG / Pasteur 1173P2) OX=410289 GN=infA PE=3 SV=1	85	102	6	8.5	9.47	2825	5.52691e+07	6.20437e+07	7.19955e+07	6.96035e+07	5.60976e+07	5.4289e+07	5.65841e+07	5.98255e+07	6.56261e+07	5.79808e+07	7.07565e+07	5.44494e+07	5.73446e+07	6.72044e+07	5.72794e+07	6.38725e+07	5.75877e+07	5.59497e+07
1050	A1KGV2	Mycothiol acetyltransferase OS=Mycobacterium bovis (strain BCG / Pasteur 1173P2) OX=410289 GN=mshD PE=3 SV=1	24	16	5	33.6	8.5	245	5.52404e+06	5.00948e+06	6.69598e+06	5.73395e+06	6.33541e+06	4.86023e+06	9.7801e+06	8.15655e+06	8.92115e+06	5.27563e+06	4.44962e+06	6.86222e+06	4.47601e+06	1.2384e+07	9.57233e+06	1.01575e+07	8.7596e+06	4.99496e+06
1051	A0A0H3M3V5	Probable biotin sulfoxide reductase bisC OS=Mycobacterium bovis (strain BCG / Pasteur 1173P2) OX=410289 GN=bisC PE=4 SV=1	21	57	9	83.3	6.9	1165	3.12512e+06	5.66854e+06	9.37128e+06	9.20024e+06	1.08172e+07	6.54783e+06	1.20677e+07	1.07692e+07	7.71347e+06	5.42463e+06	9.89559e+06	3.26062e+06	6.49866e+06	4.53814e+06	1.27405e+07	9.12663e+06	5.13891e+06	5.70654e+06
1052	A0A0H3M7K8	Probable acyl-CoA dehydrogenase fadE5 OS=Mycobacterium bovis (strain BCG / Pasteur 1173P2) OX=410289 GN=fadE5 PE=3 SV=1	80	850	43	66	5.66	32247	4.35069e+08	6.1394e+08	5.11911e+08	5.94169e+08	5.93621e+08	633112999	6.2427e+08	5.13104e+08	4.77721e+08	565830948	5.81586e+08	4.72576e+08	4.85151e+08	4.43331e+08	546834863	4.95269e+08	3.99004e+08	4.83028e+08
1053	A0A0H3M121	Probable succinate dehydrogenase [iron-sulfur subunit] OS=Mycobacterium bovis (strain BCG / Pasteur 1173P2) OX=410289 GN=BCG_0286c PE=4 SV=1	68	769	43	70.6	5.95	27849	5.52513e+08	6.09563e+08	6.35493e+08	7.41173e+08	6.22571e+08	6.19889e+08	6.16076e+08	6.20559e+08	651963055	7.78375e+08	6.09397e+08	6.29515e+08	6.05235e+08	654852640	6.99173e+08	6.38651e+08	7.59062e+08	7.86331e+08
1054	A0A0H3M8G2	Possible hydrolase mutT1 OS=Mycobacterium bovis (strain BCG / Pasteur 1173P2) OX=410289 GN=mutT1 PE=3 SV=1	50	124	12	34.8	9.17	3669	3.7603e+07	2.92236e+07	4.42074e+07	3.29258e+07	2.7733e+07	4.40417e+07	3.06846e+07	4.57369e+07	2.91226e+07	4.00678e+07	3.55304e+07	2.47926e+07	4.11101e+07	2.95284e+07	3.48367e+07	4.25492e+07	2.91861e+07	2.91533e+07
1055	A1KIS1	UPF0353 protein BCG_1543 OS=Mycobacterium bovis (strain BCG / Pasteur 1173P2) OX=410289 GN=BCG_1543 PE=3 SV=1	15	16	2	36	9.33	461	132387	260495	252216	413012	273267	217464	195421	152263	87984.4	456838	317297	287782	49990	63626.9	125755	201292	639080	228745
1056	A0A0H3M2S6	Conserved transmembrane transport protein mmpL3 OS=Mycobacterium bovis (strain BCG / Pasteur 1173P2) OX=410289 GN=mmpL3 PE=3 SV=1	18	94	10	100.8	9.45	2336	1.3812e+07	1.28174e+07	9.56656e+06	1.19605e+07	1.31235e+07	1.15482e+07	8.37038e+06	6.03966e+06	6.79389e+06	1.43266e+07	1.32007e+07	1.79308e+07	9.98066e+06	1.32206e+07	1.26242e+07	1.12384e+07	3.01747e+07	1.01408e+07
1057	A1KPL9	4-hydroxy-2-oxohexanoate aldolase OS=Mycobacterium bovis (strain BCG / Pasteur 1173P2) OX=410289 GN=hsaF PE=3 SV=1	63	240	17	36.4	5.64	7544	1.18719e+08	1.05571e+08	1.11584e+08	110924582	1.11671e+08	1.04698e+08	1.31805e+08	111052722	126598578	1.03968e+08	1.23397e+08	1.14886e+08	1.18503e+08	1.20224e+08	1.28448e+08	1.17828e+08	1.31815e+08	128131376
1058	A0A0G2Q9H2	Isochorismate synthase OS=Mycobacterium bovis (strain BCG / Pasteur 1173P2) OX=410289 GN=entC_1 PE=3 SV=1	14	14	3	38.9	7.47	343	908.737	908.737	908.737	908.737	908.737	908.737	908.737	908.737	908.737	908.737	908.737	908.737	908.737	908.737	908.737	908.737	908.737	908.737
1059	A1KKJ0	Cell division protein SepF OS=Mycobacterium bovis (strain BCG / Pasteur 1173P2) OX=410289 GN=sepF PE=3 SV=2	21	24	3	25	5.63	840	4.00064e+06	4.81968e+06	5.07517e+06	6.4182e+06	4.49666e+06	4.70385e+06	4.20707e+06	3.59264e+06	3.4715e+06	2.51586e+06	2.0272e+06	2.04539e+06	3.70498e+06	3.5302e+06	3.3133e+06	2.55111e+06	3.05464e+06	3.46761e+06
1060	A0A0H3MFJ3	Transcriptional regulatory protein (Probably arsR-family) OS=Mycobacterium bovis (strain BCG / Pasteur 1173P2) OX=410289 GN=BCG_3803 PE=4 SV=1	58	86	4	12.8	6.89	2742	2.12582e+07	2.14512e+07	2.11124e+07	18409132	1.44679e+07	2.2931e+07	2.33195e+07	1.25878e+07	1.94431e+07	2.15265e+07	1.78284e+07	1.4286e+07	1.92258e+07	2.54469e+07	1.19328e+07	1.6011e+07	1.70542e+07	1.76414e+07
1061	A0A0H3M6D3	Beta-lactamase OS=Mycobacterium bovis (strain BCG / Pasteur 1173P2) OX=410289 GN=blaC PE=3 SV=1	3	2	1	32.5	6.16	65	908.737	908.737	908.737	908.737	908.737	908.737	908.737	908.737	908.737	908.737	908.737	908.737	908.737	908.737	908.737	908.737	908.737	908.737
1062	A1KEM4	50S ribosomal protein L9 OS=Mycobacterium bovis (strain BCG / Pasteur 1173P2) OX=410289 GN=rplI PE=3 SV=1	49	147	11	16.2	8.97	5119	5.14169e+07	110036574	1.05347e+08	1.1167e+08	113829653	1.18033e+08	1.0699e+08	8.88962e+07	9.16313e+07	1.12792e+08	1.11506e+08	9.61347e+07	7.78364e+07	6.52688e+07	7.01302e+07	9.8871e+07	9.66357e+07	7.79694e+07
1063	A1KNP2	Protein translocase subunit SecA 1 OS=Mycobacterium bovis (strain BCG / Pasteur 1173P2) OX=410289 GN=secA1 PE=3 SV=1	21	72	11	106	5.43	2184	1.48034e+07	1.15573e+07	8.33047e+06	1.90358e+07	2.32257e+07	1.53895e+07	1.19263e+07	9.98798e+06	1.27389e+07	1.48752e+07	1.17021e+07	2.50948e+07	9.81803e+06	7.43399e+06	1.59517e+07	9.88207e+06	3.00468e+07	1.60636e+07
1064	A1KPR6	Cysteine--tRNA ligase OS=Mycobacterium bovis (strain BCG / Pasteur 1173P2) OX=410289 GN=cysS PE=3 SV=1	63	253	22	51.8	6.42	8186	4.75583e+07	119387416	7.55286e+07	88889077	8.19867e+07	8.43648e+07	6.81067e+07	3.17246e+07	6.44598e+07	8.32006e+07	5.90588e+07	3.66968e+07	2.99994e+07	4.47555e+07	6.27034e+07	104728619	7.27362e+07	5.43774e+07
1065	A0A0H3M9G8	Probable alanine rich hydrolase OS=Mycobacterium bovis (strain BCG / Pasteur 1173P2) OX=410289 GN=BCG_2782 PE=4 SV=1	40	36	6	26.1	5.31	725	5.60734e+06	8.58162e+06	9.0587e+06	7.16573e+06	9.52088e+06	7.65996e+06	1.00842e+07	8.01154e+06	4.7109e+06	9.26265e+06	3.8001e+06	6.92225e+06	3.72767e+06	5.72258e+06	1.19816e+07	1.0661e+07	8.1491e+06	6.24172e+06
1066	A0A0H3M8Z3	Uncharacterized protein OS=Mycobacterium bovis (strain BCG / Pasteur 1173P2) OX=410289 GN=BCG_2581 PE=4 SV=1	43	18	9	25.7	6.64	510	1.36182e+06	3.56158e+06	4.1769e+06	2.68714e+06	406672	1.48985e+06	1.24933e+06	908.737	338916	1.30626e+07	1.48981e+06	1.94643e+07	908.737	908.737	908.737	908.737	908.737	908.737
1067	A0A0H3M3F3	Alternative RNA polymerase sigma factor sigE OS=Mycobacterium bovis (strain BCG / Pasteur 1173P2) OX=410289 GN=sigE PE=3 SV=1	18	25	3	28.9	5.2	717	950036	775271	1.34978e+06	908.737	1.85913e+06	250302	1.46362e+06	1.3645e+06	1.65155e+06	1.76447e+06	1.67494e+06	2.47154e+06	381768	1.97196e+06	1.74861e+06	898478	986496	1.30855e+06
1068	A1KM35	Deoxyuridine 5'-triphosphate nucleotidohydrolase OS=Mycobacterium bovis (strain BCG / Pasteur 1173P2) OX=410289 GN=dut PE=3 SV=1	63	83	7	15.8	6.06	1958	1.19825e+07	2.10695e+07	2.40119e+07	1.5358e+07	1.40118e+07	1.95467e+07	1.71779e+07	1.7442e+07	2.57526e+07	2.55951e+07	2.30066e+07	2.8975e+07	1.30717e+07	2.37742e+07	1.52807e+07	1.54849e+07	1.84089e+07	1.29818e+07
1069	A0A0H3M4A9	DNA topoisomerase (ATP-hydrolyzing) OS=Mycobacterium bovis (strain BCG / Pasteur 1173P2) OX=410289 GN=BCG_0780 PE=4 SV=1	69	324	18	26	5.39	11235	8.33847e+07	101346828	114551554	1.21067e+08	1.07176e+08	1.21145e+08	119163358	1.16724e+08	1.27175e+08	1.03423e+08	6.94305e+07	1.21146e+08	1.25149e+08	1.30756e+08	1.35172e+08	121631484	1.10089e+08	1.10539e+08
1070	A0A0H3M5X7	Isocitrase OS=Mycobacterium bovis (strain BCG / Pasteur 1173P2) OX=410289 GN=aceA PE=4 SV=1	90	1559	85	85.3	6.19	48864	1932447230	2748893528	2557127977	2634074337	2733364427	2394362019	2430418928	1689593820	1652985936	2414414733	2458758773	1950280521	1978814305	1699119542	2002400568	2310438063	1751085265	1764962987
1071	A0A0H3M805	Metallophos domain-containing protein OS=Mycobacterium bovis (strain BCG / Pasteur 1173P2) OX=410289 GN=BCG_2813c PE=4 SV=1	8	3	2	37.6	6.68	66	1.30983e+06	2.07103e+06	2.88937e+06	2.76041e+06	1.90255e+06	1.41956e+06	2.24509e+06	1.98907e+06	1.78669e+06	908.737	979652	818472	1.88344e+06	675705	2.14776e+06	2.0295e+06	1.49577e+06	894815
1072	A0A0H3M8I3	Ribonuclease VapC OS=Mycobacterium bovis (strain BCG / Pasteur 1173P2) OX=410289 GN=vapC PE=3 SV=1	37	5	2	14.2	5.12	79	908.737	908.737	908.737	908.737	908.737	908.737	908.737	908.737	908.737	908.737	908.737	908.737	908.737	908.737	908.737	908.737	908.737	908.737
1073	A0A0H3MEA0	Possible transcriptional regulatory protein pvdS OS=Mycobacterium bovis (strain BCG / Pasteur 1173P2) OX=410289 GN=pvdS PE=3 SV=1	16	8	3	34.1	9.54	213	908.737	851075	908.737	1.04172e+06	168880	534123	908.737	908.737	261722	908.737	642771	419638	908.737	419555	908.737	908.737	1.0279e+06	908.737
1074	A0A0H3M282	Uncharacterized protein OS=Mycobacterium bovis (strain BCG / Pasteur 1173P2) OX=410289 GN=BCG_0790 PE=4 SV=1	6	1	1	19.4	4.61	25	908.737	908.737	908.737	908.737	908.737	908.737	908.737	908.737	908.737	908.737	908.737	908.737	908.737	908.737	908.737	908.737	908.737	908.737
1075	A0A0H3M273	Possible D-3-phosphoglycerate dehydrogenase serA2 OS=Mycobacterium bovis (strain BCG / Pasteur 1173P2) OX=410289 GN=serA2 PE=3 SV=1	16	8	2	34.4	6.07	207	908.737	908.737	908.737	908.737	33557.7	172637	908.737	908.737	908.737	908.737	908.737	908.737	908.737	908.737	908.737	908.737	908.737	908.737
1076	A0A0H3M143	Peptidoglycan glycosyltransferase OS=Mycobacterium bovis (strain BCG / Pasteur 1173P2) OX=410289 GN=rodA PE=4 SV=1	3	1	1	50.6	9.76	26	908.737	908.737	908.737	908.737	908.737	908.737	908.737	908.737	908.737	908.737	908.737	908.737	908.737	908.737	908.737	908.737	908.737	908.737
1077	A0A0H3M919	Uncharacterized protein OS=Mycobacterium bovis (strain BCG / Pasteur 1173P2) OX=410289 GN=BCG_3474c PE=4 SV=1	19	8	3	26.5	5.91	205	3.28588e+06	2.06573e+06	2.41878e+06	4.89671e+06	4.45249e+06	1.35711e+06	3.39409e+06	1.64061e+06	2.23711e+06	338240	908.737	2.62906e+06	1.4876e+06	2.13613e+06	3.20425e+06	4.72716e+06	2.14099e+06	3.1279e+06
1078	A0A0H3M7X2	Rhodanese domain-containing protein OS=Mycobacterium bovis (strain BCG / Pasteur 1173P2) OX=410289 GN=BCG_0427 PE=4 SV=1	80	182	10	15.4	4.82	5412	2.62657e+08	1.73543e+08	1.99253e+08	1.87995e+08	2.21942e+08	2.18811e+08	2.31269e+08	2.32439e+08	2.18847e+08	2.47046e+08	2.60626e+08	3.14429e+08	2.65918e+08	2.51642e+08	2.96932e+08	2.11024e+08	2.24735e+08	2.27867e+08
1079	A0A0H3MAZ9	MDMPI_N domain-containing protein OS=Mycobacterium bovis (strain BCG / Pasteur 1173P2) OX=410289 GN=BCG_1766 PE=4 SV=1	10	4	1	19.9	4.84	88	6.72726e+06	4.35839e+06	8.27714e+06	4385613	7.33395e+06	5.50208e+06	5.03108e+06	4.86326e+06	5.65134e+06	908.737	6.44554e+06	908.737	4.22703e+06	4.29802e+06	5.60471e+06	5.19011e+06	8.50723e+06	3.29708e+06
1080	A0A0H3MBU0	Uncharacterized protein OS=Mycobacterium bovis (strain BCG / Pasteur 1173P2) OX=410289 GN=BCG_1063 PE=4 SV=1	17	16	4	61.3	5.66	388	908.737	5.29726e+06	5.89314e+06	5.18027e+06	3.39942e+06	2.92018e+06	5.41815e+06	2.88621e+06	908.737	8.11011e+06	908.737	5.38757e+06	908.737	908.737	908.737	908.737	908.737	908.737
1081	A0A0H3MDV0	Probable conserved ATP-binding protein ABC transporter OS=Mycobacterium bovis (strain BCG / Pasteur 1173P2) OX=410289 GN=BCG_3065c PE=4 SV=1	17	19	3	31.2	5.86	431	908.737	521051	908.737	2.00233e+06	719106	2.36548e+06	1.80932e+06	1.77175e+06	627301	908.737	908.737	2.86044e+06	908.737	1.18534e+06	1.46164e+06	736258	2.19646e+06	908.737
1082	A0A0H3M7D5	Probable acyl-CoA dehydrogenase fadE2 OS=Mycobacterium bovis (strain BCG / Pasteur 1173P2) OX=410289 GN=fadE2 PE=3 SV=1	58	194	17	44.3	7.03	6860	8.64122e+07	1.18987e+08	9.93169e+07	1.24303e+08	1.26572e+08	119834303	9.67237e+07	8.29893e+07	7.90493e+07	9.84325e+07	9.27655e+07	8.56256e+07	6.01378e+07	7.36042e+07	6.80976e+07	1.05032e+08	1.001e+08	8.98398e+07
1083	A1KJ75	Argininosuccinate synthase OS=Mycobacterium bovis (strain BCG / Pasteur 1173P2) OX=410289 GN=argG PE=3 SV=1	51	98	14	43.7	5.43	2390	1.4977e+07	2.49508e+07	1.35009e+07	2.37964e+07	4.87772e+07	2.01339e+07	1.02746e+07	1.69466e+07	1.94901e+07	2.5192e+07	2.13813e+07	3.26795e+07	5.29026e+06	1.05163e+07	2.46133e+07	2.55539e+07	5.66261e+07	1.91314e+07
1084	A0A0H3MAC7	Probable transcriptional regulatory protein OS=Mycobacterium bovis (strain BCG / Pasteur 1173P2) OX=410289 GN=BCG_1521 PE=4 SV=1	6	1	1	28.2	6.74	23	908.737	908.737	908.737	908.737	908.737	908.737	908.737	908.737	908.737	908.737	908.737	908.737	908.737	908.737	908.737	908.737	908.737	908.737
1085	A1KGJ9	30S ribosomal protein S8 OS=Mycobacterium bovis (strain BCG / Pasteur 1173P2) OX=410289 GN=rpsH PE=3 SV=1	72	76	8	14.4	10.13	2633	9.26504e+06	1.71675e+07	1.14283e+07	23534191	22659458	2.03823e+07	4.88455e+06	1.01131e+07	6.79143e+06	2.75324e+07	1.20696e+07	2.8105e+07	9.62121e+06	2.14825e+06	1.04111e+07	1.87843e+07	2.43705e+07	2.00602e+07
1086	A0A0H3MC83	Conserved hypothetical alanine and glycine rich protein OS=Mycobacterium bovis (strain BCG / Pasteur 1173P2) OX=410289 GN=BCG_3936c PE=4 SV=1	68	405	25	47.7	4.94	13865	2.77088e+08	252471506	2.33331e+08	2.29644e+08	2.74273e+08	2.66103e+08	2.71731e+08	277460628	2.59146e+08	1.52313e+08	2.04811e+08	126164975	2.59961e+08	2.81885e+08	3.2282e+08	2.43274e+08	2.05901e+08	2.08523e+08
1087	A1KJ59	50S ribosomal protein L35 OS=Mycobacterium bovis (strain BCG / Pasteur 1173P2) OX=410289 GN=rpmI PE=3 SV=1	28	6	2	7.2	12.25	137	1.24134e+07	1.40079e+07	3.28367e+07	908.737	2.01109e+07	908.737	908.737	908.737	908.737	908.737	908.737	4.05733e+06	908.737	908.737	908.737	1.74157e+07	278451	7.66346e+06
1088	A0A0H3MC34	Malonyl CoA-acyl carrier protein transacylase fabD OS=Mycobacterium bovis (strain BCG / Pasteur 1173P2) OX=410289 GN=fabD PE=4 SV=1	60	218	13	30.8	4.98	5672	8.9448e+07	100050614	1.31711e+08	9.97191e+07	1.19417e+08	1.43892e+08	1.19313e+08	9.79068e+07	1.36582e+08	8.7358e+07	8.32886e+07	8.72956e+07	1.16178e+08	1.38783e+08	1.29386e+08	1.45524e+08	1.13472e+08	1.30961e+08
1089	A0A0H3M2A9	Possible ferredoxin OS=Mycobacterium bovis (strain BCG / Pasteur 1173P2) OX=410289 GN=BCG_0815c PE=4 SV=1	26	15	2	7.7	4.92	258	5.25358e+06	908.737	3.48308e+06	908.737	2.88559e+06	2.26976e+06	4.51253e+06	3.2462e+06	3.10948e+06	908.737	1.92303e+06	2.75126e+06	6.16083e+06	5.17202e+06	3.37057e+06	3.83844e+06	3.89591e+06	4.22111e+06
1090	A0A0H3M8U7	Probable amino acid aminotransferase OS=Mycobacterium bovis (strain BCG / Pasteur 1173P2) OX=410289 GN=BCG_0864 PE=4 SV=1	49	102	9	31.1	5.96	4096	1.42042e+07	2.15205e+07	1.74243e+07	1.63431e+07	1.96599e+07	2.22767e+07	1.1584e+07	8.22343e+06	1.15126e+07	9.27502e+06	1.05916e+07	9.12443e+06	1.17759e+07	1.41143e+07	1.77382e+07	2.08847e+07	1.33383e+07	1.10101e+07
1091	A0A0H3M962	tRNA pseudouridine synthase A OS=Mycobacterium bovis (strain BCG / Pasteur 1173P2) OX=410289 GN=truA PE=3 SV=1	13	5	3	28.1	9.1	73	2.16339e+07	7.31818e+07	908.737	908.737	5.46344e+06	4.08194e+06	908.737	1.86855e+07	4.6203e+06	2.86422e+06	4.20751e+06	9.13573e+06	1.71132e+07	8.41367e+06	1.58532e+06	1.20894e+07	2.49236e+07	1.86837e+07
1092	A0A0G2Q9J0	Probable transcriptional regulatory protein (Probably asnC-family) OS=Mycobacterium bovis (strain BCG / Pasteur 1173P2) OX=410289 GN=BCG_3320c PE=4 SV=1	31	75	5	16.5	5.58	1783	3.10878e+07	4.49087e+07	3.32527e+07	3.83081e+07	4.39597e+07	3.972e+07	3.14172e+07	2.87569e+07	3.22799e+07	3.52765e+07	2.7186e+07	3.12949e+07	2.57288e+07	3.27983e+07	3.73386e+07	5.0245e+07	4.25053e+07	3.38446e+07
1093	A0A0H3MF25	SURF1-like protein OS=Mycobacterium bovis (strain BCG / Pasteur 1173P2) OX=410289 GN=BCG_2252 PE=3 SV=1	4	1	1	29.7	9.63	20	908.737	908.737	908.737	908.737	908.737	908.737	908.737	908.737	908.737	908.737	908.737	908.737	908.737	908.737	908.737	908.737	908.737	908.737
1094	A1KIG8	Bifunctional protein PyrR OS=Mycobacterium bovis (strain BCG / Pasteur 1173P2) OX=410289 GN=pyrR PE=3 SV=1	25	34	5	20.6	7.69	1129	5.43586e+06	1.29882e+07	1.07059e+07	1.84228e+07	1.47076e+07	1.52881e+07	1.45565e+07	1.16725e+07	1.2916e+07	1.44755e+07	1.60174e+07	1.79678e+07	5.72372e+06	1.28123e+07	7.22914e+06	1.06486e+07	1.19346e+07	1.08171e+07
1095	A0A0H3MGS9	Conserved hypothetical alanine rich protein OS=Mycobacterium bovis (strain BCG / Pasteur 1173P2) OX=410289 GN=BCG_2996c PE=4 SV=1	4	1	1	55.3	4.88	64	908.737	908.737	908.737	908.737	908.737	908.737	908.737	908.737	908.737	908.737	908.737	908.737	908.737	908.737	908.737	908.737	908.737	908.737
1096	A1KQD8	Diacylglycerol acyltransferase/mycolyltransferase Ag85A OS=Mycobacterium bovis (strain BCG / Pasteur 1173P2) OX=410289 GN=fbpA PE=3 SV=1	48	278	13	35.7	6.55	9467	2.72613e+08	331370751	2.84748e+08	2.76889e+08	3.13801e+08	3.32649e+08	2.69962e+08	2.31986e+08	2.83641e+08	2.50645e+08	2.42621e+08	1.61427e+08	2.47842e+08	3.85134e+08	3.65043e+08	3.20155e+08	3.29075e+08	3.15362e+08
1097	A0A0H3M3S6	UPF0336 protein BCG_0547c OS=Mycobacterium bovis (strain BCG / Pasteur 1173P2) OX=410289 GN=BCG_0547c PE=3 SV=1	20	24	4	18.3	6.27	631	6.41048e+06	7.30225e+06	6.83037e+06	11608695	6.9514e+06	6.52673e+06	5.65803e+06	7.06805e+06	1.02343e+07	6.76666e+06	1.0712e+07	9.8819e+06	7.93816e+06	9.3638e+06	6.69164e+06	6.78402e+06	1.40413e+07	9.44419e+06
1098	A1KGR3	Phosphoribosylaminoimidazole-succinocarboxamide synthase OS=Mycobacterium bovis (strain BCG / Pasteur 1173P2) OX=410289 GN=purC PE=3 SV=1	62	141	13	32.9	5.34	3565	3.89593e+07	4.74415e+07	3.47071e+07	4.55074e+07	6.46786e+07	4.67335e+07	5.12992e+07	5.26362e+07	5.97864e+07	5.19545e+07	4.61939e+07	6.35191e+07	5.55905e+07	5.14319e+07	5.70651e+07	5.25748e+07	6.19672e+07	5.07954e+07
1099	A0A0H3MD60	Conserved hypothetical alanine and glycine and valine rich protein OS=Mycobacterium bovis (strain BCG / Pasteur 1173P2) OX=410289 GN=BCG_2709c PE=4 SV=1	8	14	2	27.2	5.53	269	908.737	1.66811e+06	2.81301e+06	3.14429e+06	2.85929e+06	3.26235e+06	2.50387e+06	2.4964e+06	2.33312e+06	1.62154e+06	1.61169e+06	1.82392e+06	908.737	1.96427e+06	908.737	1.71089e+06	2.73052e+06	2.34113e+06
1100	A0A0H3MD61	Probable L-aparaginase ansA OS=Mycobacterium bovis (strain BCG / Pasteur 1173P2) OX=410289 GN=ansA PE=3 SV=1	13	40	3	32.9	5.25	1520	320659	316126	311456	2.8262e+06	2.27897e+06	2.33732e+06	1.57339e+06	181874	856711	1.70283e+06	710308	1.63077e+06	311474	462796	261463	2.03175e+06	3.79962e+06	444490
1101	A0A0H3MC54	Probable conserved membrane protein OS=Mycobacterium bovis (strain BCG / Pasteur 1173P2) OX=410289 GN=BCG_3898 PE=4 SV=1	3	11	1	47.7	8.02	209	908.737	2.79279e+06	2.99391e+06	2.48181e+06	4.93708e+06	2.79706e+06	3.65441e+06	908.737	908.737	2.4695e+06	2.47838e+06	2.34533e+06	908.737	908.737	908.737	908.737	3.31163e+06	1.68277e+06
1102	A0A0H3MBK5	Phosphate-binding protein PstS3 OS=Mycobacterium bovis (strain BCG / Pasteur 1173P2) OX=410289 GN=pstS3 PE=1 SV=1	44	200	13	37.9	6.07	4103	4.88773e+07	6.3299e+07	8.25549e+07	9.19063e+07	5.3286e+07	4.12034e+07	6.7575e+07	3.77842e+07	3.7343e+07	1.24403e+08	9.6617e+07	8.42177e+07	3.38472e+07	2.71206e+07	2.41405e+07	2.37934e+07	3.00026e+07	3.09455e+07
1103	A0A0H3MJ62	Bacterial proteasome activator OS=Mycobacterium bovis (strain BCG / Pasteur 1173P2) OX=410289 GN=BCG_3842 PE=3 SV=1	69	183	10	19.5	4.89	8140	126622888	8.83671e+07	1.03123e+08	9.8673e+07	1.43093e+08	1.17448e+08	1.16088e+08	1.40986e+08	137811830	1.11268e+08	1.2028e+08	119610839	1.57165e+08	1.23043e+08	1.55094e+08	1.20207e+08	1.28964e+08	1.05833e+08
1104	A0A0H3M811	Probable transcriptional regulatory protein (Probably asnC-family) OS=Mycobacterium bovis (strain BCG / Pasteur 1173P2) OX=410289 GN=BCG_3074c PE=4 SV=1	26	10	5	27.6	7.15	149	4.79359e+06	5.10105e+06	4.1233e+06	5.76492e+06	6.24028e+06	3.73444e+06	4.79477e+06	5.79179e+06	4.87932e+06	3.63092e+06	3.41387e+06	3.76464e+06	4.39577e+06	2.19169e+06	5.15702e+06	5.07282e+06	8.92818e+06	5.57631e+06
1105	A0A0H3MCP9	Probable oxidoreductase OS=Mycobacterium bovis (strain BCG / Pasteur 1173P2) OX=410289 GN=BCG_1422 PE=4 SV=1	4	1	1	37.2	6.86	27	908.737	908.737	908.737	908.737	908.737	908.737	908.737	908.737	908.737	908.737	908.737	908.737	908.737	908.737	908.737	908.737	908.737	908.737
1106	A1KIC8	Glutamate racemase OS=Mycobacterium bovis (strain BCG / Pasteur 1173P2) OX=410289 GN=murI PE=3 SV=1	11	2	2	28.6	5.62	44	4.47354e+06	908.737	2.94493e+06	908.737	3.96139e+06	3.00923e+06	908.737	908.737	1.83821e+06	908.737	908.737	1.56148e+06	908.737	1.63559e+06	1.88238e+06	1.49367e+06	2.28166e+06	3.37061e+06
1107	A0A0H3MCE9	Possible conserved transmembrane protein OS=Mycobacterium bovis (strain BCG / Pasteur 1173P2) OX=410289 GN=BCG_2368 PE=4 SV=1	20	51	8	70	8.38	1246	6.69627e+06	1.36572e+07	1.0118e+07	1.2709e+07	1.57806e+07	1.08789e+07	1.00204e+07	1.00592e+07	1.11677e+07	8.20615e+06	7.90043e+06	8.42584e+06	8.18101e+06	5.32642e+06	4.34606e+06	8.89461e+06	1.40192e+07	1.09851e+07
1108	A0A0H3M3N2	Probable acyl-coa dehydrogenase fadE13 OS=Mycobacterium bovis (strain BCG / Pasteur 1173P2) OX=410289 GN=fadE13 PE=3 SV=1	45	137	9	40.7	6.19	5909	3.57332e+07	3.76639e+07	2.80854e+07	2.44947e+07	3.1909e+07	2.36141e+07	2.01224e+07	28253852	3.17536e+07	4.0711e+07	2.4089e+07	4.48638e+07	2.87846e+07	2.99594e+07	3.40585e+07	2.56617e+07	2.88625e+07	3.05638e+07
1109	A0A0H3MBD1	Uncharacterized protein OS=Mycobacterium bovis (strain BCG / Pasteur 1173P2) OX=410289 GN=BCG_1945c PE=4 SV=1	42	34	3	15.5	5.41	1011	4.52339e+06	2.79517e+06	7.93379e+06	2283303	4.98478e+06	4.58889e+06	4.02761e+06	6.05002e+06	4.08251e+06	1.80499e+06	1.56753e+06	2.71691e+06	1.27277e+07	5.04781e+06	7.30065e+06	3.71349e+06	4.10715e+06	3.35919e+06
1110	A0A0H3M2E0	Possible membrane protein OS=Mycobacterium bovis (strain BCG / Pasteur 1173P2) OX=410289 GN=BCG_0079c PE=4 SV=1	18	11	4	30.8	7.42	161	2.06589e+06	1.17309e+06	4.20842e+06	5.36082e+06	7.75913e+06	3.98542e+06	1.3638e+06	4.38828e+06	2.70104e+06	5.48073e+06	4.54381e+06	4.97331e+06	2.27511e+06	2.25262e+06	3.53005e+06	3.65222e+06	6.78361e+06	1.30695e+06
1111	A1KMX7	Phosphoenolpyruvate guanylyltransferase OS=Mycobacterium bovis (strain BCG / Pasteur 1173P2) OX=410289 GN=fbiD PE=3 SV=1	10	9	1	21.8	5.82	277	283208	308521	461783	418580	132978	908.737	393282	908.737	18988.4	169226	450794	140295	10135.3	287186	125093	908.737	342452	27925.4
1112	A0A0H3M8Z2	Uncharacterized protein OS=Mycobacterium bovis (strain BCG / Pasteur 1173P2) OX=410289 GN=BCG_3447 PE=4 SV=1	58	66	8	23.6	4.83	3128	1.29251e+07	9.21551e+06	9.37908e+06	22573914	1.30231e+07	1.31737e+07	9.8112e+06	2.10926e+07	1.89414e+07	3.89881e+06	3.28677e+06	1.46226e+07	2.07065e+07	1.61839e+07	1.5202e+07	1.79444e+07	1.77503e+07	1.81027e+07
1113	A0A0H3M4W6	Uncharacterized protein OS=Mycobacterium bovis (strain BCG / Pasteur 1173P2) OX=410289 GN=BCG_1022 PE=4 SV=1	53	2	2	10.3	6.29	31	908.737	772806	1.78785e+06	648885	207402	741836	415856	898846	951858	2.31104e+06	805482	862337	450537	330574	908.737	908.737	908.737	702001
1114	A0A0H3MA15	Transcription termination factor Rho OS=Mycobacterium bovis (strain BCG / Pasteur 1173P2) OX=410289 GN=rho PE=3 SV=1	55	338	26	65.1	5.76	8409	1.6418e+08	1.93615e+08	2.01868e+08	349995122	3.05357e+08	2.67924e+08	2.14379e+08	2.33467e+08	2.28394e+08	2.68548e+08	1.25917e+08	2.20203e+08	196679994	2.51193e+08	2.45601e+08	2.74693e+08	4.0279e+08	3.2194e+08
1115	A1KJ01	ATP-dependent dethiobiotin synthetase BioD OS=Mycobacterium bovis (strain BCG / Pasteur 1173P2) OX=410289 GN=bioD PE=3 SV=1	12	16	2	22.4	5.33	554	2.20897e+06	2.18835e+06	908.737	2.97375e+06	2.71668e+06	2.62179e+06	1.51287e+06	908.737	908.737	1.97846e+06	1.73096e+06	3.03465e+06	908.737	1.69291e+06	2.01907e+06	908.737	2.2367e+06	1.84464e+06
1116	A0A0H3ME67	RES domain-containing protein OS=Mycobacterium bovis (strain BCG / Pasteur 1173P2) OX=410289 GN=BCG_3211 PE=4 SV=1	12	1	1	22.9	9.33	27	908.737	908.737	908.737	908.737	908.737	908.737	908.737	908.737	908.737	908.737	908.737	908.737	908.737	908.737	908.737	908.737	908.737	908.737
1117	A1KKY1	CDP-diacylglycerol pyrophosphatase OS=Mycobacterium bovis (strain BCG / Pasteur 1173P2) OX=410289 GN=cdh PE=3 SV=1	6	3	1	28.6	6.55	153	908.737	908.737	908.737	908.737	908.737	908.737	908.737	908.737	908.737	908.737	908.737	908.737	908.737	908.737	908.737	908.737	908.737	908.737
1118	A0A0H3MEC9	Uncharacterized protein OS=Mycobacterium bovis (strain BCG / Pasteur 1173P2) OX=410289 GN=BCG_3297 PE=4 SV=1	19	11	2	23.7	4.92	194	3.20885e+06	908.737	1.80534e+06	1.77706e+06	649037	1.52425e+06	1.33541e+06	908.737	1.59169e+06	1.83904e+06	1.40878e+06	2.2658e+06	908.737	2.08515e+06	1.22876e+06	764637	2.02747e+06	1.73667e+06
1119	A0A0H3M3I8	Uncharacterized protein OS=Mycobacterium bovis (strain BCG / Pasteur 1173P2) OX=410289 GN=BCG_0480c PE=4 SV=1	34	34	3	15	6.07	1638	8.89023e+06	7.50301e+06	6.99125e+06	7.93647e+06	6.79849e+06	5.53906e+06	9.24693e+06	7.2635e+06	6.90512e+06	4.55928e+06	6.49076e+06	4.49393e+06	6.48489e+06	8.15928e+06	4.71377e+06	6.18273e+06	7.31796e+06	7.02128e+06
1120	A0A0H3M6Y1	Probable dehydrogenase OS=Mycobacterium bovis (strain BCG / Pasteur 1173P2) OX=410289 GN=BCG_1846c PE=4 SV=1	27	34	6	41.9	7.2	948	4.5526e+06	7.60019e+06	3.85657e+06	5.85995e+06	9.81589e+06	8.09256e+06	2.57565e+06	3.25121e+06	3.11982e+06	7.51801e+06	1.03705e+06	5.52213e+06	908.737	466688	3.80709e+06	5.79299e+06	1.64257e+07	2.22539e+06
1121	A0A0H3M3F9	CBS domain-containing protein OS=Mycobacterium bovis (strain BCG / Pasteur 1173P2) OX=410289 GN=BCG_1292c PE=4 SV=1	13	14	2	47.3	5.44	438	908.737	908.737	908.737	298482	612522	430377	123889	908.737	120231	590167	389286	465459	159614	295330	478135	746849	886956	591777
1122	A0A0H3M9Y2	MCE-family protein mce1C OS=Mycobacterium bovis (strain BCG / Pasteur 1173P2) OX=410289 GN=mce1C PE=4 SV=1	6	16	3	53.8	5.62	705	908.737	908.737	908.737	793651	908.737	908.737	1.58436e+06	908.737	908.737	2.57066e+06	1.35007e+06	1.83183e+06	908.737	769973	908.737	908.737	6.26322e+06	1.14554e+06
1123	A0A0H3M4E5	Probable protease II ptrB (Oligopeptidase B) OS=Mycobacterium bovis (strain BCG / Pasteur 1173P2) OX=410289 GN=ptrB PE=4 SV=1	63	469	34	80.3	5.16	15105	2.66625e+08	1.93786e+08	1.93921e+08	1.93916e+08	2.78804e+08	270114494	2.44665e+08	2.9774e+08	2.75513e+08	1.3002e+08	1.48534e+08	1.27838e+08	3.09441e+08	291522576	3.2848e+08	2.87732e+08	2.80697e+08	303351796
1124	A0A0H3M0R3	Secreted antigen 85-c fbpC (85C) OS=Mycobacterium bovis (strain BCG / Pasteur 1173P2) OX=410289 GN=fbpC PE=4 SV=1	28	175	8	36.7	6.34	5657	4.09514e+07	1.1342e+08	7.33977e+07	6.04678e+07	5.80102e+07	5.51778e+07	5.04265e+07	3.43386e+07	48620988	6.88184e+07	4.3103e+07	5.51119e+07	3.37992e+07	3.47477e+07	4.6501e+07	4.14507e+07	6.24981e+07	4.31053e+07
1125	A0A0H3MBQ0	Uncharacterized protein OS=Mycobacterium bovis (strain BCG / Pasteur 1173P2) OX=410289 GN=BCG_3737c PE=4 SV=1	36	1	1	5.9	6.51	23	908.737	908.737	908.737	908.737	908.737	908.737	908.737	908.737	908.737	908.737	908.737	908.737	908.737	908.737	908.737	908.737	908.737	908.737
1126	A0A0H3MB85	Uncharacterized protein OS=Mycobacterium bovis (strain BCG / Pasteur 1173P2) OX=410289 GN=BCG_3504 PE=4 SV=1	4	4	1	29.2	10.23	74	908.737	908.737	908.737	908.737	908.737	908.737	908.737	908.737	908.737	908.737	908.737	908.737	908.737	908.737	908.737	908.737	908.737	908.737
1127	A1KLS8	Histidine--tRNA ligase OS=Mycobacterium bovis (strain BCG / Pasteur 1173P2) OX=410289 GN=hisS PE=3 SV=1	10	3	2	45.1	5.57	68	709244	650253	422372	548984	451104	701736	784109	908.737	908.737	640179	908.737	908.737	908.737	908.737	618976	908.737	763848	393174
1128	A0A0H3M9W6	Probable acyl-CoA dehydrogenase fadE30 OS=Mycobacterium bovis (strain BCG / Pasteur 1173P2) OX=410289 GN=fadE30 PE=3 SV=1	41	97	11	42.7	5.34	2754	2.29536e+07	2.55496e+07	2.00145e+07	2.00645e+07	1.97308e+07	2.10686e+07	2.22933e+07	1.47473e+07	1.93212e+07	2.54091e+07	1.90614e+07	2.33657e+07	1.71168e+07	2.16522e+07	2.35489e+07	1.81031e+07	2.00268e+07	2.01099e+07
1129	A0A0H3MBR3	WYL domain-containing protein OS=Mycobacterium bovis (strain BCG / Pasteur 1173P2) OX=410289 GN=BCG_2116c PE=4 SV=1	33	26	4	35.3	5.87	1291	715174	3.12862e+06	1.33788e+06	1.08952e+06	515880	3.13388e+06	554493	767654	624683	4.17776e+06	2.66109e+06	1.0859e+06	1.45479e+06	1.23724e+06	671481	908.737	1.53815e+06	1.22084e+06
1130	A1KP65	Trehalose-phosphate phosphatase OS=Mycobacterium bovis (strain BCG / Pasteur 1173P2) OX=410289 GN=otsB PE=3 SV=1	5	5	1	41.7	5.92	76	908.737	908.737	908.737	908.737	908.737	908.737	908.737	908.737	908.737	908.737	908.737	908.737	908.737	908.737	908.737	908.737	908.737	908.737
1131	A0A0H3MAF7	Uncharacterized protein OS=Mycobacterium bovis (strain BCG / Pasteur 1173P2) OX=410289 GN=BCG_1568c PE=4 SV=1	19	18	2	24	6.04	735	814055	1.23745e+06	1.87588e+06	1.14539e+06	1.24723e+06	1.80387e+06	1.36431e+06	1.66032e+06	1.11966e+06	1.00259e+06	908.737	2.21355e+06	1.3501e+06	1.59932e+06	2.48579e+06	2.39136e+06	1.63219e+06	598313
1132	A0A0H3ME30	Possible oxidoreductase OS=Mycobacterium bovis (strain BCG / Pasteur 1173P2) OX=410289 GN=BCG_1892c PE=4 SV=1	83	96	10	23.2	5.92	4452	2.72251e+07	2.29085e+07	2.54461e+07	2.54309e+07	2.36355e+07	2.44669e+07	3.78939e+07	2.99707e+07	2.37559e+07	2.9638e+07	1.80029e+07	2.57201e+07	2.35825e+07	3.25423e+07	2.25137e+07	34239554	3.15919e+07	1.96969e+07
1133	A0A0H3M7F0	MCE-family protein mce1F OS=Mycobacterium bovis (strain BCG / Pasteur 1173P2) OX=410289 GN=mce1F PE=4 SV=1	21	20	6	54	5.86	438	869270	300138	747704	796882	2.36896e+06	908.737	908.737	908.737	314453	2.23779e+06	908.737	742212	908.737	908.737	540143	1.65503e+06	3.8481e+06	621513
1134	A0A0H3MH77	Probable acyl-CoA dehydrogenase fadE24 OS=Mycobacterium bovis (strain BCG / Pasteur 1173P2) OX=410289 GN=fadE24 PE=3 SV=1	30	90	7	49.6	6.06	4720	1.14738e+07	9.84506e+06	8.37685e+06	1.19231e+07	1.71808e+07	1.40612e+07	9.28747e+06	1.2593e+07	1.08309e+07	1.08127e+07	7.62401e+06	1.04999e+07	9.51206e+06	7.09446e+06	1.41233e+07	1.42061e+07	1.64911e+07	8.47832e+06
1135	A0A0H3MGW8	Probable electron transfer flavoprotein (Alpha-subunit) fixB OS=Mycobacterium bovis (strain BCG / Pasteur 1173P2) OX=410289 GN=fixB PE=3 SV=1	98	1518	28	31.7	4.79	53266	8736995008	6379880189	6109085135	5661530828	6892139853	6617170413	6135933339	6665218998	6440147332	6116074619	6455256637	6635636060	7026518038	7161351128	7337775133	6608800873	6638876035	6615008176
1136	A0A0H3M1H5	Possible conserved membrane protein OS=Mycobacterium bovis (strain BCG / Pasteur 1173P2) OX=410289 GN=BCG_0451c PE=4 SV=1	2	1	1	47.1	9.79	22	908.737	908.737	908.737	908.737	908.737	908.737	908.737	908.737	908.737	908.737	908.737	908.737	908.737	908.737	908.737	908.737	908.737	908.737
1137	A1KMA6	Thymidylate synthase OS=Mycobacterium bovis (strain BCG / Pasteur 1173P2) OX=410289 GN=thyA PE=3 SV=1	20	7	4	29.8	5.74	191	1.65511e+06	3.70345e+06	670052	691998	2.22093e+06	6.90203e+06	1.30996e+06	1.1149e+06	7.86451e+06	1.00993e+07	225583	2.1518e+06	908.737	1.00112e+06	1.86201e+06	8.31234e+06	4.07163e+06	1.43959e+06
1138	A0A0H3M730	Probable amidase amiA2 OS=Mycobacterium bovis (strain BCG / Pasteur 1173P2) OX=410289 GN=amiA2 PE=4 SV=1	5	6	1	50.9	7.61	115	908.737	403669	278792	232359	211578	908.737	94854.1	908.737	105470	238761	157025	197819	38768.8	908.737	908.737	908.737	395223	198221
1139	A0A0H3M0K1	Myo-inositol-1-phosphate synthase INO1 OS=Mycobacterium bovis (strain BCG / Pasteur 1173P2) OX=410289 GN=ino1 PE=3 SV=1	89	737	37	40	5.14	27267	5.20037e+08	7.2463e+08	7.87049e+08	432119239	7.52249e+08	7.27761e+08	9.56295e+08	9.51373e+08	8.77797e+08	4.12417e+08	4.40442e+08	4.07171e+08	4.96923e+08	5.23228e+08	1015027959	9.93414e+08	1057041501	1055852098
1140	A0A0H3M0R1	Uncharacterized protein OS=Mycobacterium bovis (strain BCG / Pasteur 1173P2) OX=410289 GN=BCG_0157 PE=4 SV=1	13	22	2	13.6	9.04	425	2.39733e+06	5.80823e+06	5.61926e+06	5.29094e+06	2.41359e+06	4.39191e+06	3.38317e+06	1.81034e+06	1.9976e+06	5.438e+06	3.85696e+06	4.52955e+06	2414551	1.05746e+06	908.737	990976	600614	1.71915e+06
1141	A0A0H3MBK0	Probable lsr2 protein OS=Mycobacterium bovis (strain BCG / Pasteur 1173P2) OX=410289 GN=lsr2 PE=4 SV=1	40	129	9	12.1	10.08	2707	8.31712e+08	1469257795	1482310989	1213844909	1018497097	1467035514	875138074	581392661	7.53506e+08	9.10669e+08	1178500720	7.19136e+08	6.05932e+08	6.55281e+08	4.84862e+08	1022137695	9.68237e+08	7.55675e+08
1142	A0A0H3M991	Possible pterin-4-alpha-carbinolamine dehydratase moaB2 OS=Mycobacterium bovis (strain BCG / Pasteur 1173P2) OX=410289 GN=moaB2 PE=4 SV=1	64	253	8	18.4	4.68	11412	3.27926e+08	2.66842e+08	2.81346e+08	2.79041e+08	2.28328e+08	2.48749e+08	2.6561e+08	2.77496e+08	2.67676e+08	270951259	2.60513e+08	3.11844e+08	2.76108e+08	3.27095e+08	2.55285e+08	2.83243e+08	267533408	2.77489e+08
1143	A0A0H3M696	Ribosomal silencing factor RsfS OS=Mycobacterium bovis (strain BCG / Pasteur 1173P2) OX=410289 GN=rsfS PE=3 SV=1	25	28	3	13.9	5	492	1.54643e+07	1.62538e+07	1.46503e+07	1.10326e+07	1.82703e+07	1.26328e+07	1.6548e+07	1.59668e+07	1.20026e+07	1.20119e+07	10267544	9.88949e+06	1.03713e+07	1.27578e+07	1.09307e+07	1.51808e+07	1.89546e+07	1.08577e+07
[truncated: 691 more rows]
